# Supplementary material for: Supplementary data for the biological age linked to oxidative stress modifies breast cancer aggressiveness
Source: Data Brief. 2018 Apr 3;18:1172–84. doi: 10.1016/j.dib.2018.03.132 (PMC5996612; doi:10.1016/j.dib.2018.03.132)
Supplement: Supplementary file 1 — Supplementary material [file mmc1.xlsx]

## Sheet:  Table 1
			Phenotype	N	Chronological Age	N	Grade of Aging	N
	Pathophenotypes	1	Lifespan	147	Young	74	Younger	39
					Old	73	Older	39
		2	Latency	124	Young	74	Younger	29
					Old	50	Older	38
		3	N of Tumours	147	Young	74	Younger	39
					Old	73	Older	39
		4	N of Metastasis	116	Young	68	Younger	28
					Old	48	Older	37
		5	Duration of disease	124	Young	74	Younger	29
					Old	50	Older	38
		6	Tumoural Volume	120	Young	71	Younger	29
					Old	49	Older	38
		7	Tumour weight	105	Young	61	Younger	25
					Old	44	Older	37
		8	Tumour growth rate	104	Young	57	Younger	27
					Old	47	Older	33
		9	Tumour growth average speed	120	Young	71	Younger	29
					Old	49	Older	38
	Age-related phenotypes	1	Grade of Aging	78	Young	35	Younger	39
					Old	43	Older	39
		2	Biological Age	78	Young	35	Younger	39
					Old	43	Older	39
	Intermediate phenotypes	1	Total ERBB2/NEU	108	Young	61	Younger	28
					Old	47	Older	34
		2	pERBB2/NEU	108	Young	61	Younger	28
					Old	47	Older	34
		3	RNA ErbB2	101	Young	59	Younger	24
					Old	42	Older	35
		4	HNE	126	Young	63	Younger	39
					Old	63	Older	39
		5	Total Glutathione	128	Young	63	Younger	39
					Old	65	Older	39
		6	Protein Carbonyl Groups	127	Young	63	Younger	39
					Old	64	Older	39
		7	Catalase Activity	123	Young	58	Younger	39
					Old	65	Older	39
		8	8-OH-dG	127	Young	61	Younger	39
					Old	66	Older	39
		9	Initial Telomere Length	147	Young	74	Younger	39
					Old	73	Older	39
		10	Final Telomere Length	135	Young	67	Younger	39
					Old	68	Older	39
		11	Telomere Atrittion	131	Young	66	Young	37
					Old	65	Old	38
		12	ERK	125	Young	60	Younger	39
					Old	65	Older	39
		13	p-ERK	120	Young	59	Younger	39
					Old	61	Older	39
		14	AKT1	116	Young	57	Younger	39
					Old	59	Older	39
		15	pSAKT1	116	Young	57	Younger	39
					Old	59	Older	39
		16	pT AKT	115	Young	57	Younger	39
					Old	58	Older	39
		17	p-AKT2	125	Young	61	Younger	39
					Old	64	Older	39
		18	AKT 3	125	Young	60	Younger	39
					Old	65	Older	39
		19	p-AKT3	125	Young	60	Younger	39
					Old	65	Older	39
		20	mTOR	120	Young	59	Younger	39
					Old	61	Older	39
		21	p-mTOR(S2481)	112	Young	54	Younger	36
					Old	58	Older	38
		22	p-mTOR(S2448)	120	Young	58	Younger	39
					Old	62	Older	39
		23	Zbp1 RNA	106	Young	52	Younger	32
					Old	54	Older	30
		24	Psma7 RNA	125	Young	60	Younger	38
					Old	65	Older	38
		25	ATP5e RNA	127	Young	63	Younger	39
					Old	64	Older	39
		26	Weight without Tumours	123	Young	58	Younger	39
					Old	65	Older	39
		27	Weight 1	147	Young	74	Younger	39
					Old	73	Older	39
		28	Weight 2	147	Young	74	Younger	39
					Old	73	Older	39
		29	Weight 3	138	Young	65	Younger	39
					Old	73	Older	35
		30	C3 Complement	139	Young	70	Younger	39
					Old	69	Older	39
		31	C4 Complement	145	Young	73	Younger	39
					Old	72	Older	39
		32	Calcium	146	Young	74	Younger	39
					Old	72	Older	39
		33	Total Cholesterol	146	Young	74	Younger	39
					Old	72	Older	39
		34	Albumine	146	Young	74	Younger	39
					Old	72	Older	39
		35	Amylase	137	Young	68	Younger	39
					Old	69	Older	39
		36	Glucose	146	Young	74	Younger	39
					Old	72	Older	39
		37	Magnesium	145	Young	73	Younger	39
					Old	72	Older	39
		38	HDL-Cholesterol	146	Young	74	Younger	39
					Old	72	Older	39
		39	IgG	112	Young	54	Younger	28
					Old	58	Older	27
		40	Total Proteins	146	Young	74	Younger	39
					Old	72	Older	39
		41	Urea	146	Young	74	Younger	39
					Old	72	Older	39
		42	benzoic acid	112	Young	63	Younger	29
					Old	49	Older	35
		43	alanine	112	Young	63	Younger	29
					Old	49	Older	35
		44	Beta Mannosylglycerate	112	Young	63	Younger	29
					Old	49	Older	35
		45	asparagine	112	Young	63	Younger	29
					Old	49	Older	35
		46	allantoic acid	112	Young	63	Younger	29
					Old	49	Older	35
		47	glucuronic acid	112	Young	63	Younger	29
					Old	49	Older	35
		48	glutamic acid	112	Young	63	Younger	29
					Old	49	Older	35
		49	glutamine	111	Young	62	Younger	29
					Old	49	Older	34
		50	alanine	112	Young	63	Younger	29
					Old	49	Older	35
		51	aconitic acid	112	Young	63	Younger	29
					Old	49	Older	35
		52	mannitol	112	Young	63	Younger	29
					Old	49	Older	35
		53	maltose	111	Young	62	Younger	29
					Old	49	Older	34
		54	methylhexadecanoic acid	112	Young	63	Younger	29
					Old	49	Older	35
		55	malic acid	112	Young	63	Younger	29
					Old	49	Older	35
		56	lysine	112	Young	63	Younger	29
					Old	49	Older	35
		57	linolenic acid	112	Young	63	Younger	29
					Old	49	Older	35
		58	linoleic acid	112	Young	63	Younger	29
					Old	49	Older	35
		59	leucine	111	Young	62	Younger	29
					Old	49	Older	35
		60	monopalmitin-1-glyceride	111	Young	63	Younger	29
					Old	48	Older	34
		61	myristic acid	111	Young	63	Younger	29
					Old	48	Older	34
		62	N-acetyl-D-hexosamine	111	Young	62	Younger	29
					Old	49	Older	35
		63	N-acetyl-D-mannosamine	112	Young	63	Younger	29
					Old	49	Older	35
		64	nicotinamide	112	Young	63	Younger	29
					Old	49	Older	35
		65	octadecanol	112	Young	63	Younger	29
					Old	49	Older	35
		66	oleic acid	112	Young	63	Younger	29
					Old	49	Older	35
		67	ornithine	112	Young	63	Younger	29
					Old	49	Older	35
		68	orotic acid	111	Young	63	Younger	29
					Old	48	Older	35
		69	oxalic acid	112	Young	63	Younger	29
					Old	49	Older	35
		70	glutamine	111	Young	62	Younger	29
					Old	49	Older	34
		71	glyceric acid	112	Young	63	Younger	29
					Old	49	Older	35
		72	glycerol	112	Young	63	Younger	29
					Old	49	Older	35
		73	glycolic acid	111	Young	62	Younger	29
					Old	49	Older	35
		74	hippuric acid	112	Young	63	Younger	29
					Old	49	Older	35
		75	hydrocinnamic acid	111	Young	62	Younger	28
					Old	49	Older	35
		76	hydroxylamine	112	Young	63	Younger	29
					Old	49	Older	35
		77	icosenoic acid	112	Young	63	Younger	29
					Old	49	Older	35
		78	inositol-4-monophosphate	112	Young	63	Younger	29
					Old	49	Older	35
		79	isoleucine	112	Young	63	Younger	29
					Old	49	Older	35
		80	lactic acid	112	Young	63	Younger	29
					Old	49	Older	35
		81	lauric acid	112	Young	63	Younger	29
					Old	49	Older	35
		82	taurine	112	Young	63	Younger	29
					Old	49	Older	35
		83	2-hydroxybutanoic acid	112	Young	63	Younger	29
					Old	49	Older	35
		84	2-monopalmitin	111	Young	62	Younger	29
					Old	49	Older	35
		85	2,3-dihydroxybutanoic acid	112	Young	63	Younger	29
					Old	49	Older	35
		86	5-methoxytryptamine	112	Young	63	Younger	29
					Old	49	Older	35
		87	4-hydroxyphenylacetic acid	111	Young	63	Younger	29
					Old	48	Older	35
		88	stearic acid	112	Young	63	Younger	29
					Old	49	Older	35
		89	succinic acid	112	Young	63	Younger	29
					Old	49	Older	35
		90	sucrose	111	Young	62	Younger	29
					Old	49	Older	34
		91	sulfuric acid	112	Young	63	Younger	29
					Old	49	Older	35
		92	threonic acid	111	Young	62	Younger	29
					Old	49	Older	35
		93	threonine	112	Young	63	Younger	29
					Old	49	Older	35
		94	thymidine	112	Young	63	Younger	29
					Old	49	Older	35
		95	phosphoethanolamine	112	Young	63	Younger	29
					Old	49	Older	35
		96	phosphoric acid	112	Young	63	Younger	29
					Old	49	Older	35
		97	proline	112	Young	63	Younger	29
					Old	49	Older	35
		98	pseudo uridine	112	Young	63	Younger	29
					Old	49	Older	35
		99	serine	112	Young	63	Younger	29
					Old	49	Older	35
		100	sorbitol	112	Young	63	Younger	29
					Old	49	Older	35
		101	sorbose	112	Young	63	Younger	29
					Old	49	Older	35
		102	pelargonic acid	112	Young	63	Younger	29
					Old	49	Older	35
		103	phenylalanine	112	Young	63	Younger	29
					Old	49	Older	35
		104	tryptophan	112	Young	63	Younger	29
					Old	49	Older	35
		105	tyrosine	112	Young	63	Younger	29
					Old	49	Older	35
		106	uracil	112	Young	63	Younger	29
					Old	49	Older	35
		107	uric acid	112	Young	63	Younger	29
					Old	49	Older	35
		108	valine	111	Young	62	Younger	29
					Old	49	Older	35
		109	xanthosine	111	Young	62	Younger	29
					Old	49	Older	34
		110	palmitic acid	112	Young	63	Younger	29
					Old	49	Older	35
		111	palmitoleic acid	111	Young	63	Younger	28
					Old	48	Older	35
		112	pantothenic acid	112	Young	63	Younger	29
					Old	49	Older	35
		113	citric acid	112	Young	63	Younger	29
					Old	49	Older	35
		114	creatinine	112	Young	63	Younger	29
					Old	49	Older	35
		115	cystine	111	Young	62	Younger	29
					Old	49	Older	35
		116	cytidine	112	Young	63	Younger	29
					Old	49	Older	35
		117	erythritol	112	Young	63	Younger	29
					Old	49	Older	35
		118	fructose	112	Young	63	Younger	29
					Old	49	Older	35
		119	fumaric acid	112	Young	63	Younger	29
					Old	49	Older	35
		120	galactonic acid	111	Young	62	Younger	29
					Old	49	Older	35
