# Supplementary material for: Supplementary data for the biological age linked to oxidative stress modifies breast cancer aggressiveness
Source: Data Brief. 2018 Apr 3;18:1172–84. doi: 10.1016/j.dib.2018.03.132 (PMC5996612; doi:10.1016/j.dib.2018.03.132)
Supplement: Supplementary file 2 — Supplementary material [file mmc2.xlsx]

## Sheet: Table 2
	Chromosome	SNP	Location (cM)		Chromosome	SNP	Location (cM)
	1	rs13475706	2.035		9	rs13480107	12.154
		rs3658044	8.408			rs3686936	14.3527
		rs13475783	13.964			cel-9_29909656	18.8345
		rs13475788	14.2709			rs13480208	34.385
		gnf01.037.906	21.723			rs3693209	43.3844
		cel-1_49807741	27.0781			rs13480325	52.24
		rs13475870	28.423			rs6277880	52.2488
		rs13475909	34.498			rs3694903	69.3832
		gnf01.085.746	47.3284			rs6152427	69.4552
		rs13476024	54.237		10	cel-10_3989939	1.845
		rs3664662	54.237			rs4228126	5.3642
		rs13476098	61.308			cel-10_20959105	10.721
		rs6354736	61.308			rs13459121	15.486
		rs6250257	66.4995			rs6391751	17.833
		rs13476137	67.641			rs13480579	21.726
		rs13476148	70.114			rs13480630	37.1695
		rs13476177	71.5224			rs3683193	37.5122
		rs3677638	74.697			rs13480657	43.394
		rs13476248	87.4244			rs13480720	54.2239
		rs3689947	100.929			rs13480722	54.3829
	2	gnf02.001.197	3.0942			rs3688351	59.218
		rs6165425	19.2127		11	rs3716790	12.326
		cel-2_23847726	21.1368			rs13481032	34.475
		rs13476507	37.707			rs13481045	37.7724
		rs13476540	43.94			rs13481088	44.863
		rs13476554	46.135			rs3722590	55.57
		rs6371268	46.576			gnf11.105.136	63.906
		rs13476573	49.413			rs3698446	70.754
		rs3658729	60.475			rs13481230	75.3182
		rs13476681	60.9226		12	rs3709002	5.3322
		rs4223428	67.558			rs3718992	7.815
		rs8251635	68.6785			rs13481491	30.2217
		rs13476832	85.204			rs3707048	33.694
		rs6193859	89.522			rs6195664	34.034
		rs3712766	97.666			rs13481573	42.5858
		rs13476913	102.571			rs13481611	51.688
	3	rs13476973	3.4863			rs3700012	52.2567
		rs13476985	4.1921			rs13481634	56.764
		rs13477019	13.7622			rs13481657	61.8358
		rs3660588	18.3519		13	rs6215262	2.1916
		rs13477048	21.6208			rs3721858	8.301
		rs3724545	27.983			rs13481734	17.4036
		rs13477127	32.9078			rs3693942	36.8285
		rs3691114	34.701			gnf13.057.501	40.078
		rs6239288	34.701			rs13481839	40.562
		rs3683507	39.584			rs3712144	41.524
		rs13477223	40.945			gnf13.092.499	54.7286
		rs4138858	44.225			rs6316705	70.93
		rs3709137	58.537		14	rs3672461	4.3387
		rs13477365	59.722			rs3687889	9.119
		rs13477425	72.463			gnf14.018.589	15.666
		rs3657112	84.2935			rs13482117	19.445
		rs3724562	85.7221			rs13482141	27.659
	4	rs13477549	4.668			rs3695574	37.784
		rs6403469	7.2763			rs3723413	41.381
		rs3653593	14.2706			rs3708535	49.9112
		rs13477617	16.3102			rs3698545	68.301
		rs4138630	27.6109			cel-14_116404928	68.7938
		rs3657529	34.091		15	rs13459177	1.958
		rs6374954	38.6657			rs13482427	7.7702
		rs6328956	38.9934			cel-15_16073911	12.333
		rs13477759	40.777			rs3662618	15.018
		rs13477811	45.962			rs3666667	18.1837
		rs3705454	52.2872			cel-15_43206205	23.336
		rs3723703	53.027			rs3674266	23.503
		rs6365760	60.8451			rs13482580	27.3547
		rs3714811	65.669			rs13482628	37.164
		rs6386918	81.6885			rs3699312	39.9434
		rs3023025	87.6509			rs3701224	45.5448
		rs13478069	94.6061			rs6326790	53.911
	5	rs6159963	15.5828		16	rs4180773	36.333
		rs3658401	20.901			rs4186129	38.646
		rs6256504	23.201			rs4188505	40.508
		rs13478222	26.58			rs4207980	51.522
		gnf05.069.163	40.891			rs4213876	54.698
		cel-5_79059370	44.008			rs3708391	57.4377
		cel-5_93652588	48.567		17	rs3703275	16.293
		rs3726547	54.116			rs13459150	18.0962
		rs3662161	60.529			cel-17_37478448	26.429
		gnf05.120.578	68.1324			rs4231494	26.8975
		ut_5_143.236614	85.456			ut_17_45.56384	27.9344
	6	rs3699833	3.1164			rs13459154	43.01
		rs13478617	4.938			rs3657117	46.473
		gnf06.026.418	17.295			rs3670607	54.047
		rs13478717	22.2301			rs13459155	58.965
		cel-6_57082524	31.744		18	rs3711709	6.585
		rs3672029	36.452			rs6358426	12.336
		rs3706039	38.6105			rs13483237	13.8204
		rs6181382	40.822			rs3669543	40.9137
		rs6268125	42.862			rs4231899	44.863
		rs13478909	48.334			rs6320743	46.8463
		rs13478995	61.3194			rs4231934	55.311
		rs13479082	81.253		19	rs6316813	7.025
		rs6387265	82.622			rs3686467	14.0279
	7	rs3724197	4.6758			rs3669236	25.0386
		rs3720735	10.3897			cel-19_32349880	31.3194
		rs3670807	14.5484			rs13483628	39.4222
		rs3719256	18.153		X	cel-x_39961894	23.2405
		rs3696018	24.848			gnfx.035.350	24.4002
		rs3677657	34.471			rs13483756	25.5253
		rs13479392	39.1314			rs13483761	26.5026
		rs6279696	44.343			rs13483765	28.326
		rs3708100	53.834			cel-x_67980997	36.0974
		rs13479497	57.6354			rs13483805	39.2151
		rs6216320	73.099			rs13483909	41.5905
	8	rs6273176	3.225			gnfx.089.712	43.6113
		rs13479622	11.927			rs13483927	43.7177
		gnf08.021.719	14.08			cel-x_100430565	46.0037
		rs3704385	16.3783			cel-x_106858553	48.199
		gnf08.026.892	18.808			rs13483994	49.815
		rs13479735	30.8062			rs13484031	55.213
		rs13479753	32.88			cel-x_143438541	68.464
		cel-8_51076519	34.9452			gnfx.146.867	73.953
		rs3685424	35.686
		rs8253516	40.0688
		rs6296891	43.3428
		gnf08.109.993	61.247
