# Supplementary material for: Supplementary data for the biological age linked to oxidative stress modifies breast cancer aggressiveness
Source: Data Brief. 2018 Apr 3;18:1172–84. doi: 10.1016/j.dib.2018.03.132 (PMC5996612; doi:10.1016/j.dib.2018.03.132)
Supplement: Supplementary file 3 — Supplementary material [file mmc3.xlsx]

## Sheet:  Table 3
		A.Tumour incidence and age				B. Tumour pathophenotypes and age at onset
		Range of Age (weeks)	Number of Mice with Tumour	Percentage of mice with Tumour		Pathophenotypes	Correlation with the age at onset
		23-27	1	0.680272		Lifespan	r=0.9548 n=124 P<0.0001
		28-31	0	0		Duration of the disease	r=-0.31 n=124 P=0.0005
		32-35	3	2.04082		Tumour weight	r=-0.346 n=105 P=0.003
		36-39	3	2.04082		Tumour volume	r=-0.254 n=120 P=0.005
		40-43	7	4.7619		Number of Tumours	r=-0.0873 n=124 P=n.s.
		44-47	12	8.16327		Tumour growth speed	r=-0.1401 n=120 P=n.s.
		48-51	16	10.8844		Tumour growth rate	r=-0.0240 n=104 P=n.s.
		52-55	12	8.16327		Number of metastases	r=-0.266 n=116 P=0.004
		56-59	11	7.48299		Tumour Erbb2/NeuRNA	r=-0.238 n=101 P=0.0167
		60-63	12	8.16327		Total ERBB2/NEU protein	r=-0.1357
		64-67	10	6.80272			n=108
		68-71	10	6.80272			P=n.s.
		72-75	9	6.12245		Phosphorilated ERBB2/NEU protein	r=0.0226
		76-79	1	0.680272			n=108
		80-83	1	0.680272			P=n.s.
		84-87	3	2.04082
		88-91	4	2.72109
		92-95	2	1.36054
		96-99	4	2.72109
		100-103	0	0
		104-107	0	0
		108-111	2	1.36054
		112-115	1	0.680272
