# Supplementary material for: Supplementary data for the biological age linked to oxidative stress modifies breast cancer aggressiveness
Source: Data Brief. 2018 Apr 3;18:1172–84. doi: 10.1016/j.dib.2018.03.132 (PMC5996612; doi:10.1016/j.dib.2018.03.132)
Supplement: Supplementary file 4 — Supplementary material [file mmc4.xlsx]

## Sheet: Table 4
	Variable 1	Group 1	Variable 2	Group 2	r	P-value	N
	Total Glutathione	antioxidant defense	4-HNE	Oxidative damage	0.29296	0.000871431	126
	Final Body Weight	Body weight	2-Monopalmitin	Metabolites	0.252059	0.0147938	93
	Final Body Weight	Body weight	Creatinine	Metabolites	-0.209867	0.0423383	94
	Final Body Weight	Body weight	Maltose	Metabolites	0.235757	0.0229074	93
	Final Body Weight	Body weight	Monopalmitin-1 glyceride	Metabolites	0.2233	0.031433	93
	Final Body Weight	Body weight	Pelargonic acid	Metabolites	0.215669	0.0368298	94
	Final Body Weight	Body weight	Urea	Metabolites	-0.230478	0.0106498	122
	Final Body Weight	Body weight	Liver AKT1	Liver cell signaling	0.306342	0.0011966	109
	Final Body Weight	Body weight	Liver pT AKT	Liver cell signaling	0.267559	0.00511928	108
	Final Body Weight	Body weight	Glucose	Metabolites	0.298516	0.000838514	122
	Final Body Weight	Body weight	Tota Proteins	Metabolites	0.279162	0.00184664	122
	Final Body Weight	Body weight	Latency	Pathophenotypes	0.365	0.0001	105
	Final Body Weight	Body weight	Lifespan	Pathophenotypes	0.282	0.0016	123
	Final Body Weight	Body weight	Number of Metastasis	Pathophenotypes	-0.222	0.0245	103
	Final Body Weight	Body weight	Tumour Weight	Pathophenotypes	-0.242	0.0169	97
	Weight 1	Body weight	Final Body Weight	Body weight	0.530447	2.78498e-10	123
	Weight 1	Body weight	4-HNE	Oxidative damage	-0.333101	0.000138285	126
	Weight 2	Body weight	Final Body Weight	Body weight	0.548857	4.94359e-11	123
	Weight 2	Body weight	Weight 1	Body weight	0.863538	5.90424e-45	147
	Weight 2	Body weight	4-HNE	Oxidative damage	-0.222743	0.012178	126
	Weight 3	Body weight	Final Body Weight	Body weight	0.514003	2.24795e-09	119
	Weight 3	Body weight	Weight 1	Body weight	0.752258	2.05263e-26	138
	Weight 3	Body weight	Weight 2	Body weight	0.84864	1.95469e-39	138
	Weight 3	Body weight	Protein Carbonyl Groups	Oxidative damage	0.179973	0.0482322	121
	Weight 1	Body weight	2,3-Dihydroxybutanoic acid	Body weight	-0.236009	0.0122396	112
	Weight 1	Body weight	Creatinine	Body weight	-0.276248	0.00319488	112
	Weight 1	Body weight	Cystine	Body weight	-0.261898	0.00549178	111
	Weight 1	Body weight	Hippuric acid	Body weight	-0.205347	0.0298546	112
	Weight 1	Body weight	Hydrocinnamic acid	Body weight	-0.198433	0.0368191	111
	Weight 1	Body weight	Pelargonic acid	Body weight	0.307102	0.000989223	112
	Weight 1	Body weight	Uracil	Body weight	-0.228302	0.0154746	112
	Weight 1	Body weight	Urea	Body weight	-0.313539	0.000116408	146
	Weight 1	Body weight	Liver AKT1	Liver cell signaling	0.186134	0.0454427	116
	Weight 1	Body weight	Liver AKT 3	Liver cell signaling	0.200754	0.0247772	125
	Weight 1	Body weight	Liver p-ERK	Liver cell signaling	0.200176	0.028372	120
	Weight 1	Body weight	Calcium	Metabolites	-0.287687	0.000429932	146
	Weight 1	Body weight	Glucose	Metabolites	0.174249	0.0354234	146
	Weight 1	Body weight	Total Proteins	Metabolites	0.477057	1.14596e-09	146
	Weight 2	Body weight	2,3-Dihydroxybutanoic acid	Body weight	-0.267561	0.00434411	112
	Weight 2	Body weight	Creatinine	Body weight	-0.264574	0.00481742	112
	Weight 2	Body weight	Cytidine	Body weight	-0.186436	0.0490434	112
	Weight 2	Body weight	Hydrocinnamic acid	Body weight	-0.18992	0.0458806	111
	Weight 2	Body weight	Icosenoic acid	Body weight	0.1974	0.0369588	112
	Weight 2	Body weight	Pelargonic acid	Body weight	0.251961	0.00736291	112
	Weight 2	Body weight	Urea	Body weight	-0.25436	0.00194735	146
	Weight 2	Body weight	Amylase	Metabolites	0.186863	0.028784	137
	Weight 2	Body weight	C4-complement	Metabolites	0.168962	0.0421948	145
	Weight 2	Body weight	Calcium	Metabolites	-0.191594	0.0205231	146
	Weight 2	Body weight	Glucose	Metabolites	0.189321	0.0220996	146
	Weight 2	Body weight	Total Proteins	Metabolites	0.416536	1.70053e-07	146
	Weight 3	Body weight	Erythritol	Body weight	-0.271268	0.00557739	103
	Weight 3	Body weight	Hippuric acid	Body weight	-0.232579	0.0180727	103
	Weight 3	Body weight	Hydrocinnamic acid	Body weight	-0.245623	0.0128342	102
	Weight 3	Body weight	Uracil	Body weight	-0.236415	0.0162054	103
	Weight 3	Body weight	Urea	Body weight	-0.253801	0.00276602	137
	Weight 3	Body weight	Amylase	Metabolites	0.214181	0.0147971	129
	Weight 3	Body weight	Glucose	Metabolites	0.183477	0.0318638	137
	Weight 3	Body weight	Total Proteins	Metabolites	0.408187	7.37062e-07	137
	Liver total ERK1/2	Liver cell signaling	Total Glutathione	Antioxidant defence	-0.31288	0.000381453	125
	Liver total ERK1/2	Liver cell signaling	Liver AKT3	Liver cell signaling	0.238	0.0079	124
	Liver total ERK1/2	Liver cell signaling	Liver pAKT2(S474)	Liver cell signaling	0.186	0.0387	124
	Liver total ERK1/2	Liver cell signaling	Liver p-mTOR(S2448)	Liver cell signaling	-0.242	0.008	119
	Liver total ERK1/2	Liver cell signaling	Protein Carbonyl Groups	Oxidative damage	-0.187608	0.0369313	124
	Liver AKT(T308)	Liver cell signaling	Latency	Pathophenotypes	0.532	<0.0001	102
	Liver AKT(T308)	Liver cell signaling	Lifespan	Pathophenotypes	0.572	<0.0001	115
	Liver AKT(T308)	Liver cell signaling	Number of Tumours	Pathophenotypes	-0.245	0.0083	115
	Liver AKT(T308)	Liver cell signaling	Tumour Growth Average Speed	Pathophenotypes	-0.212	0.0329	101
	Liver AKT(T308)	Liver cell signaling	Tumour Growth Rate	Pathophenotypes	-0.22	0.0359	91
	Liver total AKT1	Liver cell signaling	Liver AKT1(S473)	Liver cell signaling	0.757	< 0.0001	116
	Liver total AKT1	Liver cell signaling	Liver AKT3	Liver cell signaling	0.72	< 0.0001	116
	Liver total AKT1	Liver cell signaling	Liver pAKT2(S474)	Liver cell signaling	0.56	< 0.0001	115
	Liver total AKT1	Liver cell signaling	Liver pAKT3(S472)	Liver cell signaling	0.683	< 0.0001	116
	Liver total AKT1	Liver cell signaling	Liver p-mTOR(S2448)	Liver cell signaling	-0.233	0.0121	115
	Liver total AKT1	Liver cell signaling	4-HNE	Oxidative damage	-0.19901	0.0329896	115
	Liver total AKT1	Liver cell signaling	Latency	Pathophenotypes	0.436	<0.0001	102
	Liver total AKT1	Liver cell signaling	Lifesan	Pathophenotypes	0.573	<0.0001	116
	Liver total AKT1	Liver cell signaling	Number of Tumours	Pathophenotypes	-0.244	0.0083	116
	Liver total AKT1	Liver cell signaling	Tumour Growth Average Speed	Pathophenotypes	-0.207	0.0381	101
	Liver AKT1(S473)	Liver cell signaling	Latency	Pathophenotypes	0.444	<0.0001	102
	Liver AKT1(S473)	Liver cell signaling	Lifesan	Pathophenotypes	0.483	<0.0001	116
	Liver AKT1(S473)	Liver cell signaling	Tumour Growth Average Speed	Pathophenotypes	-0.275	0.0054	101
	Liver AKT1(S473)	Liver cell signaling	Tumour Growth Rate	Pathophenotypes	-0.223	0.0339	91
	Liver AKT1(S473)	Liver cell signaling	Tumour Volume	Pathophenotypes	-0.229	0.0212	101
	Liver AKT2(S474)	Liver cell signaling	Latency	Pathophenotypes	0.294	0.0019	109
	Liver AKT2(S474)	Liver cell signaling	Lifesan	Pathophenotypes	0.35	<0.0001	125
	Liver total AKT3	Liver cell signaling	Liver pAKT3(S472)	Liver cell signaling	0.847	< 0.0001	125
	Liver total AKT3	Liver cell signaling	Liver p-mTOR(S2448)	Liver cell signaling	-0.21	0.0219	119
	Liver total AKT3	Liver cell signaling	Latency	Pathophenotypes	0.479	<0.0001	109
	Liver total AKT3	Liver cell signaling	Lifesan	Pathophenotypes	0.586	<0.0001	125
	Liver total AKT3	Liver cell signaling	Number of Tumours	Pathophenotypes	-0.399	<0.0001	125
	Liver total AKT3	Liver cell signaling	Tumour Growth Average Speed	Pathophenotypes	-0.192	0.0461	108
	Liver AKT3(S472)	Liver cell signaling	Latency	Pathophenotypes	0.479	<0.0001	109
	Liver AKT3(S472)	Liver cell signaling	Lifesan	Pathophenotypes	0.586	<0.0001	125
	Liver AKT3(S472)	Liver cell signaling	Number of Tumours	Pathophenotypes	-0.399	<0.0001	125
	Liver AKT3(S472)	Liver cell signaling	Tumour Growth Average Speed	Pathophenotypes	-0.192	0.0461	108
	Liver total ERK1/2	Liver cell signaling	Tumour Weight	Pathophenotypes	-0.241	0.0151	101
	Liver ERK1/2(T202/Y204)	Liver cell signaling	Latency	Pathophenotypes	0.385	<0.0001	105
	Liver ERK1/2(T202/Y204)	Liver cell signaling	Lifesan	Pathophenotypes	0.478	<0.0001	120
	Liver ERK1/2(T202/Y204)	Liver cell signaling	Number of Tumours	Pathophenotypes	-0.334	0.0002	120
	Liver total mTOR	Liver cell signaling	Liver p-mTOR(S2448)	Liver cell signaling	0.864	< 0.0001	119
	Liver total mTOR	Liver cell signaling	Liver p-mTOR(S2481)	Liver cell signaling	0.859	< 0.0001	111
	Liver total mTOR	Liver cell signaling	Tumour Weight	Pathophenotypes	0.204	0.0457	96
	Liver mTOR(S2481)	Liver cell signaling	Latency	Pathophenotypes	0.286	0.0043	98
	Liver pAKT(308)	Liver cell signaling	Liver AKT1	Liver cell signaling	0.847	< 0.0001	115
	Liver pAKT(308)	Liver cell signaling	Liver AKT1(S473)	Liver cell signaling	0.896	< 0.0001	115
	Liver pAKT(308)	Liver cell signaling	Liver AKT3	Liver cell signaling	0.68	< 0.0001	115
	Liver pAKT(308)	Liver cell signaling	Liver pAKT2(S474)	Liver cell signaling	0.48	< 0.0001	114
	Liver pAKT(308)	Liver cell signaling	Liver pAKT3(S472)	Liver cell signaling	0.65	< 0.0001	115
	Liver pAKT1(S473)	Liver cell signaling	Liver AKT3	Liver cell signaling	0.626	< 0.0001	116
	Liver pAKT1(S473)	Liver cell signaling	Liver pAKT2(S474)	Liver cell signaling	0.382	< 0.0001	115
	Liver pAKT1(S473)	Liver cell signaling	Liver pAKT3(S472)	Liver cell signaling	0.563	< 0.0001	116
	Liver pAKT2(S474)	Liver cell signaling	Liver AKT3	Liver cell signaling	0.628	< 0.0001	124
	Liver pAKT2(S474)	Liver cell signaling	Liver pAKT3(S472)	Liver cell signaling	0.658	< 0.0001	124
	Liver pAKT2(S474)	Liver cell signaling	Final Telomere Length	Oxidative damage	-0.238058	0.00883816	120
	Liver pERK1/2/(T202/Y204)	Liver cell signaling	Liver AKT1	Liver cell signaling	0.638	< 0.0001	111
	Liver pERK1/2/(T202/Y204)	Liver cell signaling	Liver AKT1(S473)	Liver cell signaling	0.464	< 0.0001	111
	Liver pERK1/2/(T202/Y204)	Liver cell signaling	Liver AKT3	Liver cell signaling	0.78	< 0.0001	120
	Liver pERK1/2/(T202/Y204)	Liver cell signaling	Liver pAKT(T308)	Liver cell signaling	0.58	< 0.0001	110
	Liver pERK1/2/(T202/Y204)	Liver cell signaling	Liver pAKT2(S474)	Liver cell signaling	0.639	< 0.0001	119
	Liver pERK1/2/(T202/Y204)	Liver cell signaling	Liver pAKT3(S472)	Liver cell signaling	0.698	< 0.0001	120
	Liver pERK1/2/(T202/Y204)	Liver cell signaling	4-HNE	Oxidative damage	-0.185631	0.0441644	118
	Liver p-mTOR(S2448)	Liver cell signaling	Liver pAKT3(S472)	Liver cell signaling	-0.199627	0.0295071	119
	Liver p-mTOR(S2481)	Liver cell signaling	Liver p-mTOR(S2448)	Liver cell signaling	0.89	< 0.0001	112
	2,3-Dihydroxybutanoic acid	Metabolites	Tumour Growth Rate	Pathophenotypes	0.22	0.0459	83
	2,3-Dihydroxybutanoic acid	Metabolites	Total Glutathione	Antioxidant defence	0.213025	0.0324486	101
	2,3-Dihydroxybutanoic acid	Metabolites	C3-complement	Metabolites	-0.218271	0.0245909	106
	2-Hydroxybutanoic acid	Metabolites	Catalase Activity	Antioxidant defence	0.264406	0.00923567	96
	2-Hydroxybutanoic acid	Metabolites	Liver mTOR	Liver cell signaling	-0.300286	0.00327561	94
	2-Hydroxybutanoic acid	Metabolites	Liver p-mTOR(S2448)	Liver cell signaling	-0.316733	0.00186931	94
	2-Hydroxybutanoic acid	Metabolites	Calcium	Metabolites	0.272126	0.003861	111
	2-Hydroxybutanoic acid	Metabolites	Lifespan	Pathophenotypes	0.23	0.0148	112
	2-Monopalmitin	Metabolites	2-Hydroxybutanoic acid	Body weight	0.22874	0.0157461	111
	2-Monopalmitin	Metabolites	Liver pAKT1(S473)	Liver cell signaling	0.238837	0.0233872	90
	2-Monopalmitin	Metabolites	Calcium	Metabolites	0.344144	0.00023206	110
	2-Monopalmitin	Metabolites	Glucose	Metabolites	0.250365	0.00833937	110
	2-Monopalmitin	Metabolites	Total Proteins	Metabolites	-0.255915	0.00696546	110
	2-Monopalmitin	Metabolites	4-HNE	Oxidative damage	0.227114	0.0245164	98
	2-Monopalmitin	Metabolites	Duration of Disease	Pathophenotypes	-0.251	0.0109	102
	2-Monopalmitin	Metabolites	Latency	Pathophenotypes	0.211	0.0329	102
	2-Monopalmitin	Metabolites	Tumour Weight	Pathophenotypes	-0.254	0.0188	85
	4-Hydroxyphenylacetic acid	Metabolites	Total Proteins	Metabolites	-0.232583	0.0144804	110
	4-Hydroxyphenylacetic acid	Metabolites	DNA Damage	Oxidative damage	-0.207522	0.040327	98
	4-Hydroxyphenylacetic acid	Metabolites	Tumour Growth Rate	Pathophenotypes	0.231	0.0355	83
	Alanine	Metabolites	2-Hydroxybutanoic acid	Body weight	0.404474	9.73129e-06	112
	Alanine	Metabolites	2-Monopalmitin	Body weight	0.514342	7.72556e-09	111
	Alanine	Metabolites	Liver mTOR	Liver cell signaling	-0.252401	0.0141177	94
	Alanine	Metabolites	Liver p-mTOR(S2448)	Liver cell signaling	-0.212711	0.0395578	94
	Alanine	Metabolites	Glucose	Metabolites	0.275265	0.00345597	111
	Alanine	Metabolites	Total Proteins	Metabolites	-0.322827	0.000548866	111
	Alanine	Metabolites	Final Telomere Length	Oxidative damage	-0.198624	0.0432511	104
	Alanine	Metabolites	4-HNE	Oxidative damage	0.238445	0.0174654	99
	Alanine	Metabolites	Number of Metastasis	Pathophenotypes	-0.264	0.0099	95
	Allantoic acid	Metabolites	Tumour Growth Average Speed	Pathophenotypes	-0.205	0.0431	98
	Allantoic acid	Metabolites	2-Hydroxybutanoic acid	Body weight	0.212478	0.0245016	112
	Allantoic acid	Metabolites	2-Monopalmitin	Body weight	0.228782	0.0157262	111
	Allantoic acid	Metabolites	Amylase	Metabolites	0.239782	0.0137521	105
	Allantoic acid	Metabolites	C3-complement	Metabolites	0.224017	0.0209728	106
	Allantoic acid	Metabolites	Calcium	Metabolites	0.306137	0.00108435	111
	Allantoic acid	Metabolites	Total Proteins	Metabolites	0.238551	0.0116903	111
	Allantoic acid	Metabolites	4-HNE	Oxidative damage	0.257277	0.0101466	99
	Amylase	Metabolites	Lifespan	Pathophenotypes	-0.197	0.0209	137
	Amylase	Metabolites	Number of Tumours	Pathophenotypes	0.199	0.0199	137
	Asparagine	Metabolites	2-Hydroxybutanoic acid	Body weight	0.305105	0.00107144	112
	Asparagine	Metabolites	2-Monopalmitin	Body weight	0.32967	0.000410426	111
	Asparagine	Metabolites	Alanine	Body weight	0.806198	7.91658e-27	112
	Asparagine	Metabolites	Amylase	Metabolites	-0.248726	0.010512	105
	Asparagine	Metabolites	Total Proteins	Metabolites	-0.243437	0.0100358	111
	Asparagine	Metabolites	Final Telomere Length	Oxidative damage	-0.257858	0.00822457	104
	Asparagine	Metabolites	4-HNE	Oxidative damage	0.229786	0.0221368	99
	Asparagine	Metabolites	Number of Metastasis	Pathophenotypes	-0.213	0.0386	95
	B-Mannosylglycerate	Metabolites	Liver p-mTOR(S2481)	Liver cell signaling	0.212951	0.0476669	87
	B-Mannosylglycerate	Metabolites	C4-complement	Metabolites	0.213373	0.0252111	110
	B-Mannosylglycerate	Metabolites	Lifespan	Pathophenotypes	0.192	0.0429	112
	C3-complement	Metabolites	Amylase	Metabolites	0.240838	0.00577646	130
	C3-complement	Metabolites	Calcium	Metabolites	0.461739	1.05713e-08	139
	C3-complement	Metabolites	4-HNE	Oxidative damage	0.495189	1.03352e-08	119
	C3-complement	Metabolites	Number of Tumours	Pathophenotypes	0.253	0.0026	140
	C3-complement	Metabolites	Tumour Growth Rate	Pathophenotypes	-0.198	0.0496	99
	C4-complement	Metabolites	Liver mTOR	Liver cell signaling	0.220988	0.0157269	119
	C4-complement	Metabolites	C3-complement	Metabolites	0.506713	1.95806e-10	139
	C4-complement	Metabolites	Tumour Growth Average Speed	Pathophenotypes	0.247	0.0067	119
	C4-complement	Metabolites	Tumour Volume	Pathophenotypes	0.216	0.0183	119
	C4-complement	Metabolites	Tumour Weight	Pathophenotypes	0.298	0.0021	104
	Calcium	Metabolites	Total Glutathione	Antioxidant defence	0.211984	0.0167303	127
	Calcium	Metabolites	Liver pERK1/2/(T202/Y204)	Liver cell signaling	-0.289105	0.00142837	119
	Calcium	Metabolites	Amylase	Metabolites	0.195643	0.0219549	137
	Calcium	Metabolites	4-HNE	Oxidative damage	0.498478	3.3025e-09	125
	Calcium	Metabolites	Number of Tumours	Pathophenotypes	0.25	0.0023	146
	Citric acid	Metabolites	2,3-Dihydroxybutanoic acid	Body weight	0.193052	0.0414125	112
	Citric acid	Metabolites	2-Hydroxybutanoic acid	Body weight	0.347038	0.000177755	112
	Citric acid	Metabolites	2-Monopalmitin	Body weight	0.334615	0.000331271	111
	Citric acid	Metabolites	Alanine	Body weight	0.378763	3.82185e-05	112
	Citric acid	Metabolites	Allantoic acid	Body weight	0.302922	0.00116837	112
	Citric acid	Metabolites	Asparagine	Body weight	0.326776	0.000437232	112
	Citric acid	Metabolites	Liver ERK1/2	Liver cell signaling	0.198875	0.0484488	99
	Citric acid	Metabolites	Liver pAKT2(S474)	Liver cell signaling	0.224889	0.0252243	99
	Citric acid	Metabolites	Amylase	Metabolites	0.20973	0.0317689	105
	Citric acid	Metabolites	Calcium	Metabolites	0.23687	0.0123124	111
	Citric acid	Metabolites	Final Telomere Length	Oxidative damage	-0.196735	0.0453199	104
	Citric acid	Metabolites	Latency	Pathophenotypes	0.207	0.037	102
	Citric acid	Metabolites	Number of Metastasis	Pathophenotypes	-0.301	0.003	95
	Citric acid	Metabolites	Tumour Weight	Pathophenotypes	-0.311	0.0038	85
	Creatinine	Metabolites	2,3-Dihydroxybutanoic acid	Body weight	0.257629	0.00610004	112
	Creatinine	Metabolites	4-Hydroxyphenylacetic acid	Body weight	0.283952	0.0025263	111
	Creatinine	Metabolites	Alanine	Body weight	0.1968	0.0375478	112
	Creatinine	Metabolites	Asparagine	Body weight	0.320557	0.000569372	112
	Creatinine	Metabolites	Citric acid	Body weight	0.208904	0.0270717	112
	Creatinine	Metabolites	C4-complement	Metabolites	-0.273414	0.003851	110
	Creatinine	Metabolites	Glucose	Metabolites	-0.20206	0.033443	111
	Creatinine	Metabolites	Total Proteins	Metabolites	-0.327285	0.000454529	111
	Creatinine	Metabolites	4-HNE	Oxidative damage	0.211268	0.0358042	99
	Creatinine	Metabolites	Lifespan	Pathophenotypes	-0.187	0.0481	112
	Cystine	Metabolites	2-Monopalmitin	Body weight	0.501436	2.40574e-08	110
	Cystine	Metabolites	Alanine	Body weight	0.492762	3.93255e-08	111
	Cystine	Metabolites	Asparagine	Body weight	0.351159	0.000157529	111
	Cystine	Metabolites	Amylase	Metabolites	-0.258249	0.00812418	104
	Cystine	Metabolites	C4-complement	Metabolites	-0.256911	0.00700254	109
	Cystine	Metabolites	Calcium	Metabolites	0.396764	1.77655e-05	110
	Cystine	Metabolites	Glucose	Metabolites	0.506617	1.63258e-08	110
	Cystine	Metabolites	Total Proteins	Metabolites	-0.384437	3.37656e-05	110
	Cystine	Metabolites	4-HNE	Oxidative damage	0.326351	0.00103978	98
	Cystine	Metabolites	Duration of Disease	Pathophenotypes	-0.356	0.0002	102
	Cystine	Metabolites	Tumour Volume	Pathophenotypes	-0.218	0.0313	98
	Cytidine	Metabolites	2,3-Dihydroxybutanoic acid	Body weight	0.215386	0.022566	112
	Cytidine	Metabolites	B-Mannosylglycerate	Body weight	0.220968	0.0192172	112
	Cytidine	Metabolites	Creatinine	Body weight	0.26115	0.00541612	112
	Cytidine	Metabolites	Total Proteins	Metabolites	-0.192561	0.0428895	111
	Cytidine	Metabolites	DNA Damage	Oxidative damage	-0.198079	0.0493737	99
	Cytidine	Metabolites	Latency	Pathophenotypes	-0.223	0.0243	102
	Erythritol	Metabolites	2,3-Dihydroxybutanoic acid	Body weight	0.269306	0.00408731	112
	Erythritol	Metabolites	2-Hydroxybutanoic acid	Body weight	0.34285	0.000215183	112
	Erythritol	Metabolites	Alanine	Body weight	0.409453	7.36773e-06	112
	Erythritol	Metabolites	Asparagine	Body weight	0.295633	0.00155274	112
	Erythritol	Metabolites	Citric acid	Body weight	0.365815	7.2972e-05	112
	Erythritol	Metabolites	Creatinine	Body weight	0.210443	0.025938	112
	Erythritol	Metabolites	Glucose	Metabolites	-0.32732	0.000453854	111
	Erythritol	Metabolites	4-HNE	Oxidative damage	0.239112	0.0171441	99
	Erythritol	Metabolites	Number of Metastasis	Pathophenotypes	-0.243	0.0176	95
	Fructose	Metabolites	2,3-Dihydroxybutanoic acid	Body weight	0.313679	0.000757577	112
	Fructose	Metabolites	2-Hydroxybutanoic acid	Body weight	0.363281	8.25568e-05	112
	Fructose	Metabolites	Allantoic acid	Body weight	0.342913	0.000214573	112
	Fructose	Metabolites	B-Mannosylglycerate	Body weight	0.20747	0.0281664	112
	Fructose	Metabolites	Citric acid	Body weight	0.431144	2.07855e-06	112
	Fructose	Metabolites	Cystine	Body weight	-0.356951	0.000120243	111
	Fructose	Metabolites	Erythritol	Body weight	0.508134	1.07035e-08	112
	Fructose	Metabolites	Amylase	Metabolites	0.343888	0.00032838	105
	Fructose	Metabolites	C3-complement	Metabolites	0.240862	0.0128768	106
	Fructose	Metabolites	Glucose	Metabolites	-0.415444	5.78501e-06	111
	Fructose	Metabolites	Total Proteins	Metabolites	0.201694	0.0337712	111
	Fructose	Metabolites	Protein Carbonyl Groups	Oxidative damage	-0.222304	0.0262168	100
	Fructose	Metabolites	Number of Metastasis	Pathophenotypes	-0.219	0.0327	95
	Fumaric acid	Metabolites	2-Hydroxybutanoic acid	Body weight	0.380471	3.50199e-05	112
	Fumaric acid	Metabolites	2-Monopalmitin	Body weight	0.536183	1.3205e-09	111
	Fumaric acid	Metabolites	4-Hydroxyphenylacetic acid	Body weight	0.198074	0.0371686	111
	Fumaric acid	Metabolites	Alanine	Body weight	0.586941	1.03772e-11	112
	Fumaric acid	Metabolites	Allantoic acid	Body weight	0.236323	0.0121214	112
	Fumaric acid	Metabolites	Asparagine	Body weight	0.366402	7.0905e-05	112
	Fumaric acid	Metabolites	Citric acid	Body weight	0.667279	9.46497e-16	112
	Fumaric acid	Metabolites	Cystine	Body weight	0.464098	2.89128e-07	111
	Fumaric acid	Metabolites	Erythritol	Body weight	0.422847	3.4079e-06	112
	Fumaric acid	Metabolites	Fructose	Body weight	0.209131	0.026902	112
	Fumaric acid	Metabolites	Calcium	Metabolites	0.297601	0.00151329	111
	Fumaric acid	Metabolites	Final Telomere Length	Oxidative damage	-0.273424	0.00497868	104
	Fumaric acid	Metabolites	4-HNE	Oxidative damage	0.26193	0.0088196	99
	Fumaric acid	Metabolites	Duration of Disease	Pathophenotypes	-0.221	0.0257	102
	Fumaric acid	Metabolites	Latency	Pathophenotypes	0.248	0.0121	102
	Galactonic acid	Metabolites	Allantoic acid	Body weight	0.232894	0.0138998	111
	Galactonic acid	Metabolites	Citric acid	Body weight	0.221648	0.0193909	111
	Galactonic acid	Metabolites	Erythritol	Body weight	0.311521	0.000874263	111
	Galactonic acid	Metabolites	Fumaric acid	Body weight	0.275159	0.00346896	111
	Galactonic acid	Metabolites	Calcium	Metabolites	0.278324	0.00323851	110
	Galactonic acid	Metabolites	Tumour Growth Average Speed	Pathophenotypes	-0.233	0.0209	98
	Galactonic acid	Metabolites	Tumour Volume	Pathophenotypes	-0.229	0.0233	98
	Galactonic acid	Metabolites	Tumour Weight	Pathophenotypes	-0.219	0.0439	85
	Glucose	Metabolites	Liver AKT1	Liver cell signaling	0.250325	0.00697126	115
	Glucose	Metabolites	Liver AKT3	Liver cell signaling	0.216329	0.0158135	124
	Glucose	Metabolites	Liver mTOR	Liver cell signaling	-0.265105	0.0035712	119
	Glucose	Metabolites	Liver p-mTOR(S2448)	Liver cell signaling	-0.185716	0.0431596	119
	Glucose	Metabolites	Liver p-mTOR(S2481)	Liver cell signaling	-0.188758	0.0472505	111
	Glucose	Metabolites	Amylase	Metabolites	-0.211923	0.0129161	137
	Glucose	Metabolites	Protein Carbonyl Groups	Oxidative damage	0.1925	0.0308105	126
	Glucose	Metabolites	Latency	Pathophenotypes	0.26	0.0036	123
	Glucose	Metabolites	Lifespan	Pathophenotypes	0.173	0.0368	146
	Glucuronic acid	Metabolites	2,3-Dihydroxybutanoic acid	Body weight	0.220978	0.0192117	112
	Glucuronic acid	Metabolites	2-Hydroxybutanoic acid	Body weight	0.261097	0.00542598	112
	Glucuronic acid	Metabolites	2-Monopalmitin	Body weight	0.198918	0.0363517	111
	Glucuronic acid	Metabolites	Alanine	Body weight	0.249151	0.00807077	112
	Glucuronic acid	Metabolites	Allantoic acid	Body weight	0.244836	0.00927483	112
	Glucuronic acid	Metabolites	Asparagine	Body weight	0.257983	0.00602795	112
	Glucuronic acid	Metabolites	Citric acid	Body weight	0.482964	6.92202e-08	112
	Glucuronic acid	Metabolites	Creatinine	Body weight	0.223934	0.0176185	112
	Glucuronic acid	Metabolites	Erythritol	Body weight	0.232922	0.0134564	112
	Glucuronic acid	Metabolites	Fructose	Body weight	0.329442	0.000389749	112
	Glucuronic acid	Metabolites	Fumaric acid	Body weight	0.411168	6.68732e-06	112
	Glucuronic acid	Metabolites	Galactonic acid	Body weight	0.219459	0.0206535	111
	Glucuronic acid	Metabolites	Duration of Disease	Pathophenotypes	-0.22	0.0261	102
	Glutamine	Metabolites	Citric acid	Body weight	0.289979	0.00202086	111
	Glutamine	Metabolites	Cytidine	Body weight	-0.209291	0.0274872	111
	Glutamine	Metabolites	C3-complement	Metabolites	-0.199999	0.0407994	105
	Glutamine	Metabolites	Calcium	Metabolites	-0.33562	0.000337917	110
	Glutamine	Metabolites	Number of Metastasis	Pathophenotypes	-0.308	0.0024	95
	Glycerol	Metabolites	2,3-Dihydroxybutanoic acid	Body weight	0.287203	0.00213821	112
	Glycerol	Metabolites	2-Hydroxybutanoic acid	Body weight	0.199235	0.0352035	112
	Glycerol	Metabolites	2-Monopalmitin	Body weight	0.321619	0.00057735	111
	Glycerol	Metabolites	Allantoic acid	Body weight	0.358326	0.000104775	112
	Glycerol	Metabolites	Citric acid	Body weight	0.58882	8.59225e-12	112
	Glycerol	Metabolites	Cystine	Body weight	-0.222601	0.0188625	111
	Glycerol	Metabolites	Erythritol	Body weight	0.32413	0.000489561	112
	Glycerol	Metabolites	Fructose	Body weight	0.64616	1.42891e-14	112
	Glycerol	Metabolites	Fumaric acid	Body weight	0.334096	0.000318095	112
	Glycerol	Metabolites	Glucuronic acid	Body weight	0.292664	0.00173988	112
	Glycerol	Metabolites	Glutamine	Body weight	0.194893	0.0403859	111
	Glycerol	Metabolites	Hippuric acid	Body weight	0.323829	0.000495866	112
	Glycerol	Metabolites	Icosenoic acid	Body weight	0.671833	5.1194e-16	112
	Glycerol	Metabolites	Inositol-4-monophosphate	Body weight	0.193261	0.0411885	112
	Glycerol	Metabolites	Lactic acid	Body weight	0.235385	0.0124777	112
	Glycerol	Metabolites	Linoleic acid	Body weight	0.842724	2.34299e-31	112
	Glycerol	Metabolites	Linolenic acid	Body weight	0.468377	1.91014e-07	112
	Glycerol	Metabolites	Malic acid	Body weight	0.27894	0.00289889	112
	Glycerol	Metabolites	Maltose	Body weight	0.2678	0.00448873	111
	Glycerol	Metabolites	Methylhexadecanoic acid	Body weight	0.771278	2.55934e-23	112
	Glycerol	Metabolites	Monopalmitin-1 glyceride	Body weight	0.337024	0.000298049	111
	Glycerol	Metabolites	Myristic acid	Body weight	0.838198	1.80425e-30	111
	Glycerol	Metabolites	Octadecanol	Body weight	-0.222214	0.018531	112
	Glycerol	Metabolites	Oleic acid	Body weight	0.901331	8.96666e-42	112
	Glycerol	Metabolites	Serine	Body weight	0.281998	0.0025928	112
	Glycerol	Metabolites	Sorbitol	Body weight	0.383188	3.04457e-05	112
	Glycerol	Metabolites	Sorbose	Body weight	0.626567	1.47609e-13	112
	Glycerol	Metabolites	Taurine	Body weight	0.313305	0.000769286	112
	Glycerol	Metabolites	Uracil	Body weight	0.200845	0.0337213	112
	Glycerol	Metabolites	Xanthosine	Body weight	0.464855	2.74928e-07	111
	Glycerol	Metabolites	Liver ERK1/2	Liver cell signaling	0.251961	0.0118738	99
	Glycerol	Metabolites	Liver pAKT3(S472)	Liver cell signaling	0.203963	0.0439619	98
	Glycerol	Metabolites	Amylase	Metabolites	0.383651	5.34709e-05	105
	Glycerol	Metabolites	Glucose	Metabolites	-0.209039	0.0276779	111
	Glycerol	Metabolites	Number of Metastasis	Pathophenotypes	-0.295	0.0037	95
	Glycolic acid	Metabolites	4-Hydroxyphenylacetic acid	Body weight	0.194255	0.042002	110
	Glycolic acid	Metabolites	B-Mannosylglycerate	Body weight	0.195789	0.039457	111
	Glycolic acid	Metabolites	Glucuronic acid	Body weight	0.221978	0.0192061	111
	Glycolic acid	Metabolites	Tumour Growth Average Speed	Pathophenotypes	0.201	0.0477	98
	Hippuric acid	Metabolites	Number of Metastasis	Pathophenotypes	-0.288	0.0046	95
	Hippuric acid	Metabolites	2-Monopalmitin	Body weight	0.221878	0.0192623	111
	Hippuric acid	Metabolites	Alanine	Body weight	0.263966	0.0049192	112
	Hippuric acid	Metabolites	Asparagine	Body weight	0.299091	0.00135799	112
	Hippuric acid	Metabolites	Citric acid	Body weight	0.550321	3.26551e-10	112
	Hippuric acid	Metabolites	Creatinine	Body weight	0.220282	0.0196041	112
	Hippuric acid	Metabolites	Cystine	Body weight	0.264014	0.00511128	111
	Hippuric acid	Metabolites	Erythritol	Body weight	0.35281	0.000135991	112
	Hippuric acid	Metabolites	Fumaric acid	Body weight	0.521509	3.72669e-09	112
	Hippuric acid	Metabolites	Galactonic acid	Body weight	0.213114	0.0247204	111
	Hippuric acid	Metabolites	Glucuronic acid	Body weight	0.269664	0.00403631	112
	Hippuric acid	Metabolites	Glutamine	Body weight	0.247604	0.00879102	111
	Hippuric acid	Metabolites	Calcium	Metabolites	0.234726	0.0131474	111
	Hippuric acid	Metabolites	4-HNE	Oxidative damage	0.287859	0.00386221	99
	Hydrocinnamic acid	Metabolites	Total Glutathione	Antioxidant defence	-0.210971	0.0351209	100
	Hydrocinnamic acid	Metabolites	2-Hydroxybutanoic acid	Body weight	0.3611	9.87742e-05	111
	Hydrocinnamic acid	Metabolites	2-Monopalmitin	Body weight	0.389692	2.57595e-05	110
	Hydrocinnamic acid	Metabolites	Alanine	Body weight	0.430993	2.33434e-06	111
	Hydrocinnamic acid	Metabolites	Asparagine	Body weight	0.303545	0.00120112	111
	Hydrocinnamic acid	Metabolites	Citric acid	Body weight	0.269156	0.00428279	111
	Hydrocinnamic acid	Metabolites	Cystine	Body weight	0.309633	0.000996048	110
	Hydrocinnamic acid	Metabolites	Cytidine	Body weight	-0.188033	0.0481219	111
	Hydrocinnamic acid	Metabolites	Erythritol	Body weight	0.256504	0.00657836	111
	Hydrocinnamic acid	Metabolites	Fumaric acid	Body weight	0.388005	2.58013e-05	111
	Hydrocinnamic acid	Metabolites	Galactonic acid	Body weight	0.23447	0.0136812	110
	Hydrocinnamic acid	Metabolites	Hippuric acid	Body weight	0.444173	1.04336e-06	111
	Hydrocinnamic acid	Metabolites	Liver p-mTOR(S2448)	Liver cell signaling	-0.258725	0.0122763	93
	Hydrocinnamic acid	Metabolites	Calcium	Metabolites	0.269691	0.00438253	110
	Hydrocinnamic acid	Metabolites	Glucose	Metabolites	0.199507	0.0366537	110
	Hydrocinnamic acid	Metabolites	Number of Metastasis	Pathophenotypes	-0.203	0.0484	95
	Hydroxylamine	Metabolites	Alanine	Body weight	0.240535	0.0106294	112
	Hydroxylamine	Metabolites	Allantoic acid	Body weight	-0.307902	0.000957968	112
	Hydroxylamine	Metabolites	Asparagine	Body weight	0.256407	0.00635482	112
	Hydroxylamine	Metabolites	Cystine	Body weight	0.333706	0.000344682	111
	Hydroxylamine	Metabolites	Cytidine	Body weight	0.195277	0.0390797	112
	Hydroxylamine	Metabolites	Fumaric acid	Body weight	0.206982	0.0285467	112
	Hydroxylamine	Metabolites	Glucose	Metabolites	0.278004	0.00313416	111
	Hydroxylamine	Metabolites	Total Proteins	Metabolites	-0.261477	0.0055705	111
	Hydroxylamine	Metabolites	Duration of Disease	Pathophenotypes	-0.291	0.003	102
	Hydroxylamine	Metabolites	Number of Tumours	Pathophenotypes	-0.206	0.0291	112
	Icosenoic acid	Metabolites	2-Monopalmitin	Body weight	0.373757	5.33031e-05	111
	Icosenoic acid	Metabolites	Alanine	Body weight	0.223213	0.0179966	112
	Icosenoic acid	Metabolites	Allantoic acid	Body weight	0.247313	0.00856557	112
	Icosenoic acid	Metabolites	Asparagine	Body weight	0.205539	0.0296986	112
	Icosenoic acid	Metabolites	Citric acid	Body weight	0.437178	1.43868e-06	112
	Icosenoic acid	Metabolites	Erythritol	Body weight	0.23595	0.0122618	112
	Icosenoic acid	Metabolites	Fructose	Body weight	0.365528	7.40026e-05	112
	Icosenoic acid	Metabolites	Fumaric acid	Body weight	0.346855	0.000179254	112
	Icosenoic acid	Metabolites	Glucuronic acid	Body weight	0.255865	0.00647063	112
	Icosenoic acid	Metabolites	Hippuric acid	Body weight	0.251453	0.00748664	112
	Icosenoic acid	Metabolites	Hydrocinnamic acid	Body weight	0.214479	0.0237919	111
	Icosenoic acid	Metabolites	Liver ERK1/2	Liver cell signaling	0.202617	0.0442911	99
	Icosenoic acid	Metabolites	Liver p-mTOR(S2448)	Liver cell signaling	-0.246928	0.0164265	94
	Icosenoic acid	Metabolites	Duration of Disease	Pathophenotypes	-0.208	0.036	102
	Icosenoic acid	Metabolites	Tumour Weight	Pathophenotypes	-0.281	0.0091	85
	Inositol-4-monophosphate	Metabolites	Alanine	Body weight	-0.230659	0.0144142	112
	Inositol-4-monophosphate	Metabolites	Asparagine	Body weight	-0.324693	0.000477969	112
	Inositol-4-monophosphate	Metabolites	Creatinine	Body weight	-0.198497	0.0359001	112
	Inositol-4-monophosphate	Metabolites	Cystine	Body weight	-0.289852	0.00203045	111
	Inositol-4-monophosphate	Metabolites	Cytidine	Body weight	-0.205229	0.0299513	112
	Inositol-4-monophosphate	Metabolites	Glutamine	Body weight	0.335742	0.000315324	111
	Inositol-4-monophosphate	Metabolites	Liver mTOR	Liver cell signaling	0.206194	0.0461676	94
	Inositol-4-monophosphate	Metabolites	C4-complement	Metabolites	0.226347	0.0174175	110
	Inositol-4-monophosphate	Metabolites	Calcium	Metabolites	-0.395785	1.71123e-05	111
	Inositol-4-monophosphate	Metabolites	4-HNE	Oxidative damage	-0.342051	0.000529681	99
	Inositol-4-monophosphate	Metabolites	Telomere atrittion	Oxidative damage	0.197891	0.04729	101
	Inositol-4-monophosphate	Metabolites	Number of Tumours	Pathophenotypes	-0.354	0.0001	112
	Lactic acid	Metabolites	Allantoic acid	Body weight	0.223356	0.0179209	112
	Lactic acid	Metabolites	Citric acid	Body weight	0.282152	0.00257821	112
	Lactic acid	Metabolites	Erythritol	Body weight	0.372568	5.22578e-05	112
	Lactic acid	Metabolites	Fructose	Body weight	0.24945	0.0079927	112
	Lactic acid	Metabolites	Fumaric acid	Body weight	0.296964	0.00147497	112
	Lactic acid	Metabolites	Hippuric acid	Body weight	0.216806	0.0216704	112
	Lactic acid	Metabolites	Icosenoic acid	Body weight	0.265799	0.00461804	112
	Lactic acid	Metabolites	Liver ERK1/2	Liver cell signaling	0.255913	0.0105674	99
	Lactic acid	Metabolites	Liver pERK1/2/(T202/Y204)	Liver cell signaling	-0.221574	0.0309323	95
	Lactic acid	Metabolites	Glucose	Metabolites	-0.30417	0.00117198	111
	Lactic acid	Metabolites	Latency	Pathophenotypes	-0.198	0.0459	102
	Lactic acid	Metabolites	Lifespan	Pathophenotypes	-0.205	0.0298	112
	Lauric acid	Metabolites	Glutamine	Body weight	0.262043	0.00546506	111
	Lauric acid	Metabolites	Inositol-4-monophosphate	Body weight	0.277218	0.00308524	112
	Lauric acid	Metabolites	Liver pERK1/2/(T202/Y204)	Liver cell signaling	-0.212952	0.0382699	95
	Lauric acid	Metabolites	C3-complement	Metabolites	-0.221312	0.0226151	106
	Lauric acid	Metabolites	Number of Tumours	Pathophenotypes	-0.187	0.0478	112
	Linoleic acid	Metabolites	2,3-Dihydroxybutanoic acid	Body weight	0.20089	0.0336812	112
	Linoleic acid	Metabolites	2-Hydroxybutanoic acid	Body weight	0.353683	0.000130532	112
	Linoleic acid	Metabolites	2-Monopalmitin	Body weight	0.462446	3.22595e-07	111
	Linoleic acid	Metabolites	Alanine	Body weight	0.379036	3.76889e-05	112
	Linoleic acid	Metabolites	Allantoic acid	Body weight	0.279542	0.00283623	112
	Linoleic acid	Metabolites	Asparagine	Body weight	0.334464	0.000312993	112
	Linoleic acid	Metabolites	Citric acid	Body weight	0.450379	6.27376e-07	112
	Linoleic acid	Metabolites	Erythritol	Body weight	0.338412	0.000262717	112
	Linoleic acid	Metabolites	Fructose	Body weight	0.636503	4.61204e-14	112
	Linoleic acid	Metabolites	Fumaric acid	Body weight	0.328988	0.000397485	112
	Linoleic acid	Metabolites	Glucuronic acid	Body weight	0.268144	0.00425682	112
	Linoleic acid	Metabolites	Hippuric acid	Body weight	0.229337	0.0150009	112
	Linoleic acid	Metabolites	Hydrocinnamic acid	Body weight	0.313689	0.000800721	111
	Linoleic acid	Metabolites	Icosenoic acid	Body weight	0.609963	9.42598e-13	112
	Linoleic acid	Metabolites	Amylase	Metabolites	0.251079	0.00977958	105
	Linoleic acid	Metabolites	C3-complement	Metabolites	0.207773	0.032584	106
	Linoleic acid	Metabolites	Calcium	Metabolites	0.27173	0.00391498	111
	Linoleic acid	Metabolites	4-HNE	Oxidative damage	0.22806	0.0231857	99
	Linoleic acid	Metabolites	Number of Metastasis	Pathophenotypes	-0.252	0.0138	95
	Linolenic acid	Metabolites	2,3-Dihydroxybutanoic acid	Metabolites	0.287472	0.0021168	112
	Linolenic acid	Metabolites	2-Hydroxybutanoic acid	Metabolites	0.235624	0.012386	112
	Linolenic acid	Metabolites	Alanine	Metabolites	0.284681	0.00234866	112
	Linolenic acid	Metabolites	Asparagine	Metabolites	0.267861	0.00429896	112
	Linolenic acid	Metabolites	Citric acid	Metabolites	0.33812	0.000266169	112
	Linolenic acid	Metabolites	Erythritol	Metabolites	0.488963	4.49685e-08	112
	Linolenic acid	Metabolites	Fructose	Metabolites	0.428196	2.48132e-06	112
	Linolenic acid	Metabolites	Fumaric acid	Metabolites	0.298015	0.00141609	112
	Linolenic acid	Metabolites	Glucuronic acid	Metabolites	0.233262	0.0133173	112
	Linolenic acid	Metabolites	Hippuric acid	Metabolites	0.221538	0.0189007	112
	Linolenic acid	Metabolites	Icosenoic acid	Metabolites	0.365895	7.26885e-05	112
	Linolenic acid	Metabolites	Lactic acid	Metabolites	0.312212	0.000804469	112
	Linolenic acid	Metabolites	Linoleic acid	Metabolites	0.48576	5.66697e-08	112
	Linolenic acid	Metabolites	Tumour Growth Rate	Pathophenotypes	0.226	0.0403	83
	Malic acid	Metabolites	2-Hydroxybutanoic acid	Metabolites	0.426325	2.77436e-06	112
	Malic acid	Metabolites	2-Monopalmitin	Metabolites	0.528987	2.39619e-09	111
	Malic acid	Metabolites	4-Hydroxyphenylacetic acid	Metabolites	0.274777	0.0035163	111
	Malic acid	Metabolites	Alanine	Metabolites	0.606981	1.30024e-12	112
	Malic acid	Metabolites	Allantoic acid	Metabolites	0.233948	0.0130407	112
	Malic acid	Metabolites	Asparagine	Metabolites	0.430331	2.18293e-06	112
	Malic acid	Metabolites	Citric acid	Metabolites	0.686148	6.89765e-17	112
	Malic acid	Metabolites	Creatinine	Metabolites	0.338555	0.000261044	112
	Malic acid	Metabolites	Cystine	Metabolites	0.45445	5.43732e-07	111
	Malic acid	Metabolites	Erythritol	Metabolites	0.47925	9.0037e-08	112
	Malic acid	Metabolites	Fumaric acid	Metabolites	0.855315	3.41196e-33	112
	Malic acid	Metabolites	Galactonic acid	Metabolites	0.26544	0.00486823	111
	Malic acid	Metabolites	Glucuronic acid	Metabolites	0.386951	2.5027e-05	112
	Malic acid	Metabolites	Hippuric acid	Metabolites	0.507688	1.10785e-08	112
	Malic acid	Metabolites	Hydrocinnamic acid	Metabolites	0.340874	0.000251278	111
	Malic acid	Metabolites	Icosenoic acid	Metabolites	0.318375	0.000623818	112
	Malic acid	Metabolites	Inositol-4-monophosphate	Metabolites	-0.197301	0.0370546	112
	Malic acid	Metabolites	Lactic acid	Metabolites	0.299066	0.00135935	112
	Malic acid	Metabolites	Linoleic acid	Metabolites	0.298476	0.00139092	112
	Malic acid	Metabolites	Linolenic acid	Metabolites	0.2749	0.00335308	112
	Malic acid	Metabolites	C4-complement	Metabolites	-0.208475	0.0288449	110
	Malic acid	Metabolites	Calcium	Metabolites	0.426041	3.13208e-06	111
	Malic acid	Metabolites	Total Proteins	Metabolites	-0.229313	0.0154793	111
	Malic acid	Metabolites	Final Telomere Length	Oxidative damage	-0.231089	0.0182643	104
	Malic acid	Metabolites	4-HNE	Oxidative damage	0.280987	0.00484333	99
	Malic acid	Metabolites	Duration of Disease	Pathophenotypes	-0.249	0.0118	102
	Malic acid	Metabolites	Latency	Pathophenotypes	0.207	0.0369	102
	Malic acid	Metabolites	Tumour Weight	Pathophenotypes	-0.239	0.0276	85
	Maltose	Metabolites	2,3-Dihydroxybutanoic acid	Metabolites	0.213748	0.0242855	111
	Maltose	Metabolites	2-Monopalmitin	Metabolites	0.31914	0.000678178	110
	Maltose	Metabolites	4-Hydroxyphenylacetic acid	Metabolites	0.212745	0.0256538	110
	Maltose	Metabolites	Alanine	Metabolites	0.438977	1.43908e-06	111
	Maltose	Metabolites	Asparagine	Metabolites	0.224951	0.0176117	111
	Maltose	Metabolites	Citric acid	Metabolites	0.369842	6.46876e-05	111
	Maltose	Metabolites	Cystine	Metabolites	0.248996	0.00871319	110
	Maltose	Metabolites	Erythritol	Metabolites	0.385865	2.88331e-05	111
	Maltose	Metabolites	Fumaric acid	Metabolites	0.492575	3.98634e-08	111
	Maltose	Metabolites	Glucuronic acid	Metabolites	0.375165	4.96905e-05	111
	Maltose	Metabolites	Hippuric acid	Metabolites	0.355288	0.00013001	111
	Maltose	Metabolites	Hydroxylamine	Metabolites	0.202219	0.0333014	111
	Maltose	Metabolites	Icosenoic acid	Metabolites	0.234086	0.0134062	111
	Maltose	Metabolites	Lactic acid	Metabolites	0.218562	0.0211907	111
	Maltose	Metabolites	Linoleic acid	Metabolites	0.224968	0.0176026	111
	Maltose	Metabolites	Linolenic acid	Metabolites	0.2765	0.00330729	111
	Maltose	Metabolites	Malic acid	Metabolites	0.432724	2.10411e-06	111
	Maltose	Metabolites	Liver AKT1	Liver cell signaling	0.292742	0.00511033	90
	Maltose	Metabolites	Liver pAKT1(S473)	Liver cell signaling	0.217429	0.0395348	90
	Maltose	Metabolites	Liver pAKT2(S474)	Liver cell signaling	0.215336	0.0332198	98
	Maltose	Metabolites	C3-complement	Metabolites	-0.209351	0.0320858	105
	Maltose	Metabolites	Glucose	Metabolites	0.269537	0.00440591	110
	Maltose	Metabolites	Total Proteins	Metabolites	-0.196117	0.0400352	110
	Maltose	Metabolites	Tumour Growth Rate	Pathophenotypes	0.261	0.0172	83
	Methylhexadecanoic acid	Metabolites	2-Hydroxybutanoic acid	Metabolites	0.329988	0.000380645	112
	Methylhexadecanoic acid	Metabolites	2-Monopalmitin	Metabolites	0.334602	0.000331461	111
	Methylhexadecanoic acid	Metabolites	Alanine	Metabolites	0.298459	0.00139184	112
	Methylhexadecanoic acid	Metabolites	Allantoic acid	Metabolites	0.28026	0.00276308	112
	Methylhexadecanoic acid	Metabolites	Asparagine	Metabolites	0.25117	0.00755623	112
	Methylhexadecanoic acid	Metabolites	Citric acid	Metabolites	0.367171	6.82807e-05	112
	Methylhexadecanoic acid	Metabolites	Erythritol	Metabolites	0.436044	1.54252e-06	112
	Methylhexadecanoic acid	Metabolites	Fructose	Metabolites	0.66854	7.99222e-16	112
	Methylhexadecanoic acid	Metabolites	Fumaric acid	Metabolites	0.291472	0.00182061	112
	Methylhexadecanoic acid	Metabolites	Galactonic acid	Metabolites	0.189588	0.0462687	111
	Methylhexadecanoic acid	Metabolites	Glucuronic acid	Metabolites	0.197864	0.0365077	112
	Methylhexadecanoic acid	Metabolites	Hydrocinnamic acid	Metabolites	0.280897	0.00282376	111
	Methylhexadecanoic acid	Metabolites	Icosenoic acid	Metabolites	0.61297	6.79207e-13	112
	Methylhexadecanoic acid	Metabolites	Lactic acid	Metabolites	0.203993	0.0309765	112
	Methylhexadecanoic acid	Metabolites	Linoleic acid	Metabolites	0.884725	2.92703e-38	112
	Methylhexadecanoic acid	Metabolites	Linolenic acid	Metabolites	0.46871	1.86734e-07	112
	Methylhexadecanoic acid	Metabolites	Malic acid	Metabolites	0.23008	0.0146687	112
	Methylhexadecanoic acid	Metabolites	Maltose	Metabolites	0.209533	0.0273044	111
	Methylhexadecanoic acid	Metabolites	Amylase	Metabolites	0.213016	0.0291286	105
	Methylhexadecanoic acid	Metabolites	C3-complement	Metabolites	0.269154	0.00527184	106
	Methylhexadecanoic acid	Metabolites	Glucose	Metabolites	-0.224921	0.0176272	111
	Methylhexadecanoic acid	Metabolites	4-HNE	Oxidative damage	0.228586	0.0228617	99
	Methylhexadecanoic acid	Metabolites	Number of Metastasis	Pathophenotypes	-0.21	0.0413	95
	Monopalmitin-1 glyceride	Metabolites	2-Monopalmitin	Metabolites	0.504601	1.89988e-08	110
	Monopalmitin-1 glyceride	Metabolites	Alanine	Metabolites	0.26051	0.00575503	111
	Monopalmitin-1 glyceride	Metabolites	Allantoic acid	Metabolites	0.368637	6.86239e-05	111
	Monopalmitin-1 glyceride	Metabolites	Citric acid	Metabolites	0.195425	0.0398319	111
	Monopalmitin-1 glyceride	Metabolites	Cystine	Metabolites	0.275804	0.00354099	110
	Monopalmitin-1 glyceride	Metabolites	Fumaric acid	Metabolites	0.379943	3.90604e-05	111
	Monopalmitin-1 glyceride	Metabolites	Hippuric acid	Metabolites	0.267389	0.00455278	111
	Monopalmitin-1 glyceride	Metabolites	Hydrocinnamic acid	Metabolites	0.257311	0.00665319	110
	Monopalmitin-1 glyceride	Metabolites	Icosenoic acid	Metabolites	0.266534	0.00468885	111
	Monopalmitin-1 glyceride	Metabolites	Inositol-4-monophosphate	Metabolites	0.230583	0.0149022	111
	Monopalmitin-1 glyceride	Metabolites	Lauric acid	Metabolites	0.219684	0.0205203	111
	Monopalmitin-1 glyceride	Metabolites	Linoleic acid	Metabolites	0.314261	0.000782271	111
	Monopalmitin-1 glyceride	Metabolites	Malic acid	Metabolites	0.219456	0.0206555	111
	Monopalmitin-1 glyceride	Metabolites	Maltose	Metabolites	0.346152	0.00021206	110
	Monopalmitin-1 glyceride	Metabolites	Methylhexadecanoic acid	Metabolites	0.272194	0.00385176	111
	Monopalmitin-1 glyceride	Metabolites	Glucose	Metabolites	0.245826	0.00963543	110
	Monopalmitin-1 glyceride	Metabolites	Tumour Growth Rate	Pathophenotypes	0.234	0.0333	83
	Myristic acid	Metabolites	2,3-Dihydroxybutanoic acid	Metabolites	0.283553	0.00256344	111
	Myristic acid	Metabolites	2-Hydroxybutanoic acid	Metabolites	0.22865	0.015788	111
	Myristic acid	Metabolites	2-Monopalmitin	Metabolites	0.412599	7.49362e-06	110
	Myristic acid	Metabolites	Allantoic acid	Metabolites	0.398075	1.51347e-05	111
	Myristic acid	Metabolites	Citric acid	Metabolites	0.566392	9.22728e-11	111
	Myristic acid	Metabolites	Erythritol	Metabolites	0.327082	0.00045849	111
	Myristic acid	Metabolites	Fructose	Metabolites	0.482973	7.93409e-08	111
	Myristic acid	Metabolites	Fumaric acid	Metabolites	0.43861	1.4718e-06	111
	Myristic acid	Metabolites	Galactonic acid	Metabolites	0.192344	0.0441021	110
	Myristic acid	Metabolites	Glucuronic acid	Metabolites	0.304414	0.00116074	111
	Myristic acid	Metabolites	Hippuric acid	Metabolites	0.426237	3.09601e-06	111
	Myristic acid	Metabolites	Hydrocinnamic acid	Metabolites	0.252016	0.00790762	110
	Myristic acid	Metabolites	Icosenoic acid	Metabolites	0.570447	6.32306e-11	111
	Myristic acid	Metabolites	Inositol-4-monophosphate	Metabolites	0.251434	0.00776922	111
	Myristic acid	Metabolites	Lactic acid	Metabolites	0.254835	0.00695112	111
	Myristic acid	Metabolites	Lauric acid	Metabolites	0.337061	0.00029756	111
	Myristic acid	Metabolites	Linoleic acid	Metabolites	0.676764	3.54681e-16	111
	Myristic acid	Metabolites	Linolenic acid	Metabolites	0.448359	8.02162e-07	111
	Myristic acid	Metabolites	Malic acid	Metabolites	0.365453	8.01263e-05	111
	Myristic acid	Metabolites	Maltose	Metabolites	0.322513	0.000589941	110
	Myristic acid	Metabolites	Methylhexadecanoic acid	Metabolites	0.656748	5.01425e-15	111
	Myristic acid	Metabolites	Monopalmitin-1 glyceride	Metabolites	0.493483	3.73096e-08	111
	Myristic acid	Metabolites	Liver ERK1/2	Liver cell signaling	0.237796	0.0183842	98
	Myristic acid	Metabolites	Amylase	Metabolites	0.351871	0.000249386	104
	Myristic acid	Metabolites	Number of Metastasis	Pathophenotypes	-0.223	0.0298	95
	N-Acetyl-D-mannosamine	Metabolites	B-Mannosylglycerate	Body weight	-0.350272	0.00015308	112
	N-Acetyl-D-mannosamine	Metabolites	Total Proteins	Metabolites	-0.258394	0.00617763	111
	N-Acetyl-D-mannosamine	Metabolites	Latency	Pathophenotypes	-0.257	0.0091	102
	N-Acetyl-D-mannosamine	Metabolites	Lifespan	Pathophenotypes	-0.252	0.0073	112
	Octadecanol	Metabolites	Total Glutathione	Antioxidant defence	0.199433	0.0455586	101
	Octadecanol	Metabolites	Alanine	Metabolites	0.196178	0.0381677	112
	Octadecanol	Metabolites	Cystine	Metabolites	0.316969	0.00070016	111
	Octadecanol	Metabolites	Fructose	Metabolites	-0.268769	0.00416487	112
	Octadecanol	Metabolites	Hydroxylamine	Metabolites	0.292503	0.0017506	112
	Octadecanol	Metabolites	C3-complement	Metabolites	-0.24338	0.0119384	106
	Octadecanol	Metabolites	C4-complement	Metabolites	-0.267697	0.00469351	110
	Octadecanol	Metabolites	Glucose	Metabolites	0.208558	0.0280465	111
	Octadecanol	Metabolites	Total Proteins	Metabolites	-0.231427	0.0145293	111
	Octadecanol	Metabolites	Initial Telomere Length	Oxidative damage	0.2593	0.00576652	112
	Octadecanol	Metabolites	Number of Tumours	Pathophenotypes	-0.232	0.0137	112
	Oleic acid	Metabolites	2,3-Dihydroxybutanoic acid	Metabolites	0.229849	0.0147714	112
	Oleic acid	Metabolites	2-Hydroxybutanoic acid	Metabolites	0.306181	0.0010264	112
	Oleic acid	Metabolites	2-Monopalmitin	Metabolites	0.446133	9.22926e-07	111
	Oleic acid	Metabolites	Alanine	Metabolites	0.314535	0.000731392	112
	Oleic acid	Metabolites	Allantoic acid	Metabolites	0.34984	0.000156186	112
	Oleic acid	Metabolites	Asparagine	Metabolites	0.226091	0.0165298	112
	Oleic acid	Metabolites	Citric acid	Metabolites	0.525097	2.78617e-09	112
	Oleic acid	Metabolites	Erythritol	Metabolites	0.34317	0.000212081	112
	Oleic acid	Metabolites	Fructose	Metabolites	0.596599	3.88259e-12	112
	Oleic acid	Metabolites	Fumaric acid	Metabolites	0.368888	6.27435e-05	112
	Oleic acid	Metabolites	Glucuronic acid	Metabolites	0.280581	0.00273085	112
	Oleic acid	Metabolites	Hippuric acid	Metabolites	0.266127	0.00456587	112
	Oleic acid	Metabolites	Hydrocinnamic acid	Metabolites	0.227554	0.0163108	111
	Oleic acid	Metabolites	Icosenoic acid	Metabolites	0.665854	1.14466e-15	112
	Oleic acid	Metabolites	Lactic acid	Metabolites	0.20518	0.0299913	112
	Oleic acid	Metabolites	Linoleic acid	Metabolites	0.869093	2.05386e-35	112
	Oleic acid	Metabolites	Linolenic acid	Metabolites	0.510242	9.09128e-09	112
	Oleic acid	Metabolites	Malic acid	Metabolites	0.320019	0.00058238	112
	Oleic acid	Metabolites	Maltose	Metabolites	0.319617	0.000627579	111
	Oleic acid	Metabolites	Methylhexadecanoic acid	Metabolites	0.777975	6.09246e-24	112
	Oleic acid	Metabolites	Monopalmitin-1 glyceride	Metabolites	0.383383	3.27695e-05	111
	Oleic acid	Metabolites	Myristic acid	Metabolites	0.794279	2.45877e-25	111
	Oleic acid	Metabolites	Liver ERK1/2	Liver cell signaling	0.218578	0.0297381	99
	Oleic acid	Metabolites	Liver pAKT3(S472)	Liver cell signaling	0.212914	0.0352999	98
	Oleic acid	Metabolites	Amylase	Metabolites	0.338429	0.000413762	105
	Oleic acid	Metabolites	Number of Metastasis	Pathophenotypes	-0.293	0.004	95
	Pelargonic acid	Metabolites	Asparagine	Metabolites	-0.236615	0.0120125	112
	Pelargonic acid	Metabolites	Citric acid	Metabolites	-0.256723	0.00628806	112
	Pelargonic acid	Metabolites	Creatinine	Metabolites	-0.324179	0.000488538	112
	Pelargonic acid	Metabolites	Hippuric acid	Metabolites	-0.327229	0.000428812	112
	Pelargonic acid	Metabolites	Inositol-4-monophosphate	Metabolites	0.384237	2.88336e-05	112
	Pelargonic acid	Metabolites	Lauric acid	Metabolites	0.342609	0.000217548	112
	Pelargonic acid	Metabolites	Malic acid	Metabolites	-0.255142	0.00662821	112
	Pelargonic acid	Metabolites	C3-complement	Metabolites	-0.275719	0.00422689	106
	Pelargonic acid	Metabolites	Calcium	Metabolites	-0.376011	4.76303e-05	111
	Pelargonic acid	Metabolites	4-HNE	Oxidative damage	-0.337087	0.00064535	99
	Pelargonic acid	Metabolites	Lifespan	Pathophenotypes	0.193	0.0411	112
	Pelargonic acid	Metabolites	Number of Tumours	Pathophenotypes	-0.273	0.0036	112
	Phosphoethanolamine	Metabolites	Catalase Activity	Antioxidant defence	-0.255648	0.011939	96
	Phosphoethanolamine	Metabolites	Alanine	Metabolites	0.188053	0.0470781	112
	Phosphoethanolamine	Metabolites	Allantoic acid	Metabolites	-0.309699	0.000890989	112
	Phosphoethanolamine	Metabolites	Asparagine	Metabolites	0.241843	0.0102003	112
	Phosphoethanolamine	Metabolites	Cytidine	Metabolites	0.290617	0.00188055	112
	Phosphoethanolamine	Metabolites	Hydroxylamine	Metabolites	0.392585	1.858e-05	112
	Phosphoethanolamine	Metabolites	Linolenic acid	Metabolites	0.189514	0.0453596	112
	Phosphoethanolamine	Metabolites	Total Proteins	Metabolites	-0.199472	0.0358239	111
	Phosphoethanolamine	Metabolites	Tumour Growth Rate	Pathophenotypes	0.226	0.0398	83
	Phosphoethanolamine	Metabolites	Tumour Weight	Pathophenotypes	0.267	0.0137	85
	Pseudo-uridine	Metabolites	2,3-Dihydroxybutanoic acid	Metabolites	0.301369	0.0012421	112
	Pseudo-uridine	Metabolites	2-Hydroxybutanoic acid	Metabolites	0.260892	0.0054639	112
	Pseudo-uridine	Metabolites	2-Monopalmitin	Metabolites	0.245071	0.0095306	111
	Pseudo-uridine	Metabolites	Alanine	Metabolites	0.300732	0.00127359	112
	Pseudo-uridine	Metabolites	Citric acid	Metabolites	0.245631	0.00904162	112
	Pseudo-uridine	Metabolites	Cystine	Metabolites	0.324857	0.00050389	111
	Pseudo-uridine	Metabolites	Cytidine	Metabolites	0.212388	0.0245634	112
	Pseudo-uridine	Metabolites	Fumaric acid	Metabolites	0.256364	0.00636378	112
	Pseudo-uridine	Metabolites	Glutamine	Metabolites	-0.207288	0.0290386	111
	Pseudo-uridine	Metabolites	Inositol-4-monophosphate	Metabolites	-0.259003	0.00582452	112
	Pseudo-uridine	Metabolites	Linoleic acid	Metabolites	0.187968	0.0471802	112
	Pseudo-uridine	Metabolites	Malic acid	Metabolites	0.319469	0.000595963	112
	Pseudo-uridine	Metabolites	Maltose	Metabolites	0.341898	0.000240037	111
	Pseudo-uridine	Metabolites	Liver mTOR	Liver cell signaling	-0.21927	0.0337231	94
	Pseudo-uridine	Metabolites	Liver p-mTOR(S2448)	Liver cell signaling	-0.216902	0.0357396	94
	Pseudo-uridine	Metabolites	C4-complement	Metabolites	-0.196074	0.0400799	110
	Pseudo-uridine	Metabolites	Total Proteins	Metabolites	-0.200107	0.0352273	111
	Pseudo-uridine	Metabolites	Duration of Disease	Pathophenotypes	-0.296	0.0025	102
	Pseudo-uridine	Metabolites	Tumour Growth Rate	Pathophenotypes	0.22	0.0454	83
	Pseudo-uridine	Metabolites	Tumour Volume	Pathophenotypes	-0.223	0.0274	98
	Serine	Metabolites	2-Hydroxybutanoic acid	Metabolites	0.401177	1.1672e-05	112
	Serine	Metabolites	2-Monopalmitin	Metabolites	0.235711	0.0127578	111
	Serine	Metabolites	Alanine	Metabolites	0.724929	1.61585e-19	112
	Serine	Metabolites	Asparagine	Metabolites	0.753929	8.49151e-22	112
	Serine	Metabolites	Citric acid	Metabolites	0.2732	0.00356256	112
	Serine	Metabolites	Erythritol	Metabolites	0.501443	1.78434e-08	112
	Serine	Metabolites	Fructose	Metabolites	0.400947	1.182e-05	112
	Serine	Metabolites	Fumaric acid	Metabolites	0.387518	2.42935e-05	112
	Serine	Metabolites	Glucuronic acid	Metabolites	0.259794	0.00567099	112
	Serine	Metabolites	Glutamine	Metabolites	0.186969	0.049425	111
	Serine	Metabolites	Hippuric acid	Metabolites	0.282315	0.00256289	112
	Serine	Metabolites	Hydrocinnamic acid	Metabolites	0.313698	0.000800435	111
	Serine	Metabolites	Icosenoic acid	Metabolites	0.203886	0.031066	112
	Serine	Metabolites	Linoleic acid	Metabolites	0.453788	5.03481e-07	112
	Serine	Metabolites	Linolenic acid	Metabolites	0.352411	0.000138558	112
	Serine	Metabolites	Malic acid	Metabolites	0.362217	8.69216e-05	112
	Serine	Metabolites	Maltose	Metabolites	0.27435	0.00356979	111
	Serine	Metabolites	Methylhexadecanoic acid	Metabolites	0.437822	1.3827e-06	112
	Serine	Metabolites	Oleic acid	Metabolites	0.349344	0.000159815	112
	Serine	Metabolites	phosphoethanolamine	Metabolites	0.295645	0.00155205	112
	Serine	Metabolites	4-HNE	Oxidative damage	0.378336	0.000112862	99
	Serine	Metabolites	Number of Metastasis	Pathophenotypes	-0.216	0.0357	95
	Sorbitol	Metabolites	2-Hydroxybutanoic acid	Metabolites	0.321095	0.000556631	112
	Sorbitol	Metabolites	2-Monopalmitin	Metabolites	0.312647	0.000835336	111
	Sorbitol	Metabolites	Alanine	Metabolites	0.399042	1.31174e-05	112
	Sorbitol	Metabolites	Allantoic acid	Metabolites	0.249965	0.00785974	112
	Sorbitol	Metabolites	Asparagine	Metabolites	0.29728	0.00145703	112
	Sorbitol	Metabolites	Citric acid	Metabolites	0.459135	3.54793e-07	112
	Sorbitol	Metabolites	Erythritol	Metabolites	0.326957	0.000433839	112
	Sorbitol	Metabolites	Fructose	Metabolites	0.566988	7.16073e-11	112
	Sorbitol	Metabolites	Fumaric acid	Metabolites	0.378079	3.95728e-05	112
	Sorbitol	Metabolites	Galactonic acid	Metabolites	0.208621	0.0279978	111
	Sorbitol	Metabolites	Glucuronic acid	Metabolites	0.386481	2.56502e-05	112
	Sorbitol	Metabolites	Hippuric acid	Metabolites	0.198286	0.0361015	112
	Sorbitol	Metabolites	Icosenoic acid	Metabolites	0.398026	1.38624e-05	112
	Sorbitol	Metabolites	Linoleic acid	Metabolites	0.448449	7.09886e-07	112
	Sorbitol	Metabolites	Linolenic acid	Metabolites	0.201165	0.0334333	112
	Sorbitol	Metabolites	Malic acid	Metabolites	0.394369	1.68879e-05	112
	Sorbitol	Metabolites	Maltose	Metabolites	0.244809	0.00961	111
	Sorbitol	Metabolites	Methylhexadecanoic acid	Metabolites	0.412034	6.36669e-06	112
	Sorbitol	Metabolites	Myristic acid	Metabolites	0.355493	0.000128767	111
	Sorbitol	Metabolites	Oleic acid	Metabolites	0.461313	3.07122e-07	112
	Sorbitol	Metabolites	Pelargonic acid	Metabolites	-0.21297	0.0241641	112
	Sorbitol	Metabolites	Serine	Metabolites	0.392823	1.83452e-05	112
	Sorbitol	Metabolites	Calcium	Metabolites	0.274016	0.00361231	111
	Sorbitol	Metabolites	4-HNE	Oxidative damage	0.289714	0.00362976	99
	Sorbitol	Metabolites	Number of Metastasis	Pathophenotypes	-0.297	0.0035	95
	Sorbose	Metabolites	2,3-Dihydroxybutanoic acid	Metabolites	0.218799	0.0204639	112
	Sorbose	Metabolites	2-Hydroxybutanoic acid	Metabolites	0.358698	0.000102934	112
	Sorbose	Metabolites	Allantoic acid	Metabolites	0.256427	0.0063505	112
	Sorbose	Metabolites	Citric acid	Metabolites	0.431339	2.05415e-06	112
	Sorbose	Metabolites	Cystine	Metabolites	-0.342309	0.000235651	111
	Sorbose	Metabolites	Erythritol	Metabolites	0.536418	1.08792e-09	112
	Sorbose	Metabolites	Fructose	Metabolites	0.926942	1.20813e-48	112
	Sorbose	Metabolites	Fumaric acid	Metabolites	0.227774	0.0157211	112
	Sorbose	Metabolites	Glucuronic acid	Metabolites	0.28261	0.00253522	112
	Sorbose	Metabolites	Icosenoic acid	Metabolites	0.369436	6.10679e-05	112
	Sorbose	Metabolites	Lactic acid	Metabolites	0.306514	0.00101282	112
	Sorbose	Metabolites	Linoleic acid	Metabolites	0.627157	1.37926e-13	112
	Sorbose	Metabolites	Linolenic acid	Metabolites	0.430972	2.10022e-06	112
	Sorbose	Metabolites	Malic acid	Metabolites	0.215601	0.0224285	112
	Sorbose	Metabolites	Methylhexadecanoic acid	Metabolites	0.641952	2.39329e-14	112
	Sorbose	Metabolites	Myristic acid	Metabolites	0.427913	2.80413e-06	111
	Sorbose	Metabolites	Octadecanol	Metabolites	-0.239777	0.0108856	112
	Sorbose	Metabolites	Oleic acid	Metabolites	0.586505	1.08395e-11	112
	Sorbose	Metabolites	Serine	Metabolites	0.398589	1.34447e-05	112
	Sorbose	Metabolites	Sorbitol	Metabolites	0.507628	1.11297e-08	112
	Sorbose	Metabolites	Amylase	Metabolites	0.344499	0.000319914	105
	Sorbose	Metabolites	C3-complement	Metabolites	0.230465	0.0174664	106
	Sorbose	Metabolites	Glucose	Metabolites	-0.451286	6.66072e-07	111
	Sorbose	Metabolites	4-HNE	Oxidative damage	0.252733	0.0116081	99
	Sorbose	Metabolites	Number of Metastasis	Pathophenotypes	-0.214	0.0376	95
	Succinic acid	Metabolites	2-Monopalmitin	Metabolites	0.388209	2.55279e-05	111
	Succinic acid	Metabolites	4-Hydroxyphenylacetic acid	Metabolites	0.292806	0.00181692	111
	Succinic acid	Metabolites	Alanine	Metabolites	0.413905	5.723e-06	112
	Succinic acid	Metabolites	Asparagine	Metabolites	0.286509	0.00219438	112
	Succinic acid	Metabolites	Citric acid	Metabolites	0.331739	0.000352716	112
	Succinic acid	Metabolites	Creatinine	Metabolites	0.206726	0.0287484	112
	Succinic acid	Metabolites	Cystine	Metabolites	0.454103	5.5601e-07	111
	Succinic acid	Metabolites	Fumaric acid	Metabolites	0.469531	1.76585e-07	112
	Succinic acid	Metabolites	Glucuronic acid	Metabolites	0.224208	0.0174772	112
	Succinic acid	Metabolites	Glycolic acid	Metabolites	0.386501	2.78986e-05	111
	Succinic acid	Metabolites	Hippuric acid	Metabolites	0.33642	0.00028707	112
	Succinic acid	Metabolites	Malic acid	Metabolites	0.633239	6.79038e-14	112
	Succinic acid	Metabolites	Maltose	Metabolites	0.313755	0.000798566	111
	Succinic acid	Metabolites	Calcium	Metabolites	0.323063	0.000543456	111
	Succinic acid	Metabolites	Glucose	Metabolites	0.247229	0.00889743	111
	Succinic acid	Metabolites	Total Proteins	Metabolites	-0.28036	0.00287919	111
	Succinic acid	Metabolites	Duration of Disease	Pathophenotypes	-0.248	0.0121	102
	Taurine	Metabolites	2,3-Dihydroxybutanoic acid	Metabolites	0.192258	0.0422729	112
	Taurine	Metabolites	Alanine	Metabolites	0.206991	0.02854	112
	Taurine	Metabolites	Asparagine	Metabolites	0.376995	4.18155e-05	112
	Taurine	Metabolites	Citric acid	Metabolites	0.382239	3.19747e-05	112
	Taurine	Metabolites	Creatinine	Metabolites	0.278428	0.00295326	112
	Taurine	Metabolites	Cytidine	Metabolites	0.25172	0.00742138	112
	Taurine	Metabolites	Erythritol	Metabolites	0.295971	0.00153267	112
	Taurine	Metabolites	Fructose	Metabolites	0.336502	0.000286029	112
	Taurine	Metabolites	Glucuronic acid	Metabolites	0.349597	0.000157955	112
	Taurine	Metabolites	Glutamine	Metabolites	0.376281	4.69884e-05	111
	Taurine	Metabolites	Hippuric acid	Metabolites	0.196236	0.038109	112
	Taurine	Metabolites	Icosenoic acid	Metabolites	0.198163	0.0362198	112
	Taurine	Metabolites	Linoleic acid	Metabolites	0.32728	0.000427868	112
	Taurine	Metabolites	Linolenic acid	Metabolites	0.244994	0.00922791	112
	Taurine	Metabolites	Methylhexadecanoic acid	Metabolites	0.29388	0.00166087	112
	Taurine	Metabolites	Oleic acid	Metabolites	0.281614	0.0026296	112
	Taurine	Metabolites	phosphoethanolamine	Metabolites	0.329019	0.000396959	112
	Taurine	Metabolites	Serine	Metabolites	0.321292	0.000552046	112
	Taurine	Metabolites	Sorbose	Metabolites	0.370306	5.84896e-05	112
	Taurine	Metabolites	Liver pAKT3(S472)	Liver cell signaling	0.20411	0.0438069	98
	Taurine	Metabolites	Glucose	Metabolites	-0.2456	0.00937169	111
	Taurine	Metabolites	Total Proteins	Metabolites	-0.189136	0.0468013	111
	Taurine	Metabolites	Number of Metastasis	Pathophenotypes	-0.211	0.0404	95
	Total Proteins	Metabolites	Lifespan	Pathophenotypes	0.195	0.0181	146
	Total Proteins	Metabolites	Liver p-mTOR(S2481)	Liver cell signaling	0.197671	0.0375635	111
	Total Proteins	Metabolites	Amylase	Metabolites	0.20793	0.0147621	137
	Tryptophan	Metabolites	Total Glutathione	Antioxidant defence	0.318273	0.00118041	101
	Tryptophan	Metabolites	2-Monopalmitin	Metabolites	-0.358738	0.000110516	111
	Tryptophan	Metabolites	Cystine	Metabolites	-0.318582	0.000655094	111
	Tryptophan	Metabolites	Fructose	Metabolites	0.245499	0.00908007	112
	Tryptophan	Metabolites	Glutamine	Metabolites	0.217664	0.0217411	111
	Tryptophan	Metabolites	Hydrocinnamic acid	Metabolites	-0.228773	0.0157304	111
	Tryptophan	Metabolites	Hydroxylamine	Metabolites	0.193674	0.0407493	112
	Tryptophan	Metabolites	Inositol-4-monophosphate	Metabolites	0.250033	0.00784225	112
	Tryptophan	Metabolites	Linolenic acid	Metabolites	0.207649	0.0280278	112
	Tryptophan	Metabolites	Malic acid	Metabolites	-0.269681	0.00403397	112
	Tryptophan	Metabolites	phosphoethanolamine	Metabolites	0.210634	0.0257999	112
	Tryptophan	Metabolites	Pseudo-uridine	Metabolites	-0.18743	0.047828	112
	Tryptophan	Metabolites	Serine	Metabolites	0.269792	0.00401828	112
	Tryptophan	Metabolites	Sorbose	Metabolites	0.200858	0.0337101	112
	Tryptophan	Metabolites	Succinic acid	Metabolites	-0.332132	0.000346714	112
	Tryptophan	Metabolites	Taurine	Metabolites	0.229636	0.0148665	112
	Tryptophan	Metabolites	Liver mTOR	Liver cell signaling	0.256447	0.0125974	94
	Tryptophan	Metabolites	Liver p-mTOR(S2448)	Liver cell signaling	0.202835	0.0499166	94
	Tryptophan	Metabolites	Liver p-mTOR(S2481)	Liver cell signaling	0.254971	0.0171559	87
	Tryptophan	Metabolites	Calcium	Metabolites	-0.373965	5.27555e-05	111
	Tryptophan	Metabolites	Total Proteins	Metabolites	0.349058	0.000173525	111
	Tryptophan	Metabolites	Tumour Volume	Pathophenotypes	0.213	0.0353	98
	Tryptophan	Metabolites	Tumour Weight	Pathophenotypes	0.217	0.0461	85
	Uracil	Metabolites	2-Hydroxybutanoic acid	Metabolites	0.421444	3.70025e-06	112
	Uracil	Metabolites	2-Monopalmitin	Metabolites	0.249603	0.00824385	111
	Uracil	Metabolites	Alanine	Metabolites	0.261464	0.00535861	112
	Uracil	Metabolites	Allantoic acid	Metabolites	0.262326	0.00520347	112
	Uracil	Metabolites	Asparagine	Metabolites	0.193653	0.0407715	112
	Uracil	Metabolites	Citric acid	Metabolites	0.424741	3.04758e-06	112
	Uracil	Metabolites	Cystine	Metabolites	0.342161	0.000237224	111
	Uracil	Metabolites	Fructose	Metabolites	0.282286	0.00256559	112
	Uracil	Metabolites	Fumaric acid	Metabolites	0.444956	8.86013e-07	112
	Uracil	Metabolites	Galactonic acid	Metabolites	0.246776	0.009027	111
	Uracil	Metabolites	Glucuronic acid	Metabolites	0.391582	1.95997e-05	112
	Uracil	Metabolites	Hippuric acid	Metabolites	0.219659	0.0199614	112
	Uracil	Metabolites	Hydrocinnamic acid	Metabolites	0.282929	0.00262259	111
	Uracil	Metabolites	Icosenoic acid	Metabolites	0.271877	0.00373362	112
	Uracil	Metabolites	Linoleic acid	Metabolites	0.304576	0.00109423	112
	Uracil	Metabolites	Malic acid	Metabolites	0.479611	8.7777e-08	112
	Uracil	Metabolites	Methylhexadecanoic acid	Metabolites	0.259687	0.00569151	112
	Uracil	Metabolites	Myristic acid	Metabolites	0.257442	0.00637677	111
	Uracil	Metabolites	Oleic acid	Metabolites	0.235377	0.0124808	112
	Uracil	Metabolites	Serine	Metabolites	0.201537	0.0331009	112
	Uracil	Metabolites	Sorbitol	Metabolites	0.43014	2.20821e-06	112
	Uracil	Metabolites	Sorbose	Metabolites	0.300873	0.00126657	112
	Uracil	Metabolites	Succinic acid	Metabolites	0.338552	0.000261085	112
	Uracil	Metabolites	Taurine	Metabolites	0.219275	0.0201847	112
	Uracil	Metabolites	Tryptophan	Metabolites	-0.204288	0.0307291	112
	Uracil	Metabolites	Calcium	Metabolites	0.386032	2.8586e-05	111
	Uracil	Metabolites	Total Proteins	Metabolites	-0.193946	0.0413877	111
	Uracil	Metabolites	4-HNE	Oxidative damage	0.211166	0.0358951	99
	Uracil	Metabolites	Latency	Pathophenotypes	0.237	0.0166	102
	Urea	Metabolites	2-Hydroxybutanoic acid	Metabolites	0.311386	0.000879054	111
	Urea	Metabolites	2-Monopalmitin	Metabolites	0.252691	0.00773697	110
	Urea	Metabolites	Alanine	Metabolites	0.334109	0.000338679	111
	Urea	Metabolites	Asparagine	Metabolites	0.277402	0.00320245	111
	Urea	Metabolites	Creatinine	Metabolites	0.352636	0.000147116	111
	Urea	Metabolites	Cystine	Metabolites	0.193963	0.0423175	110
	Urea	Metabolites	Erythritol	Metabolites	0.457594	4.43535e-07	111
	Urea	Metabolites	Fumaric acid	Metabolites	0.368219	7.00381e-05	111
	Urea	Metabolites	Galactonic acid	Metabolites	0.283884	0.00265169	110
	Urea	Metabolites	Hippuric acid	Metabolites	0.195348	0.0399115	111
	Urea	Metabolites	Hydrocinnamic acid	Metabolites	0.351603	0.000165539	110
	Urea	Metabolites	Malic acid	Metabolites	0.468086	2.21434e-07	111
	Urea	Metabolites	Serine	Metabolites	0.282528	0.00266124	111
	Urea	Metabolites	Succinic acid	Metabolites	0.204647	0.0311976	111
	Urea	Metabolites	Taurine	Metabolites	0.293705	0.00175612	111
	Urea	Metabolites	Uracil	Metabolites	0.22232	0.0190169	111
	Urea	Metabolites	Calcium	Metabolites	0.349267	1.55462e-05	146
	Urea	Metabolites	4-HNE	Oxidative damage	0.249596	0.00499892	125
	Urea	Metabolites	Tumour Growth Average Speed	Pathophenotypes	0.298	0.0029	98
	Urea	Metabolites	Tumour Volume	Pathophenotypes	0.293	0.0034	98
	Urea	Metabolites	Tumour Weight	Pathophenotypes	0.285	0.0083	85
	Xanthosine	Metabolites	2, 3-Dihydroxybutanoic acid	Metabolites	0.225937	0.0171086	111
	Xanthosine	Metabolites	2-Monopalmitin	Metabolites	-0.259571	0.00617372	110
	Xanthosine	Metabolites	Citric acid	Metabolites	0.203783	0.0319327	111
	Xanthosine	Metabolites	Cystine	Metabolites	-0.692385	5.38326e-17	110
	Xanthosine	Metabolites	Erythritol	Metabolites	0.35158	0.000154496	111
	Xanthosine	Metabolites	Fructose	Metabolites	0.662888	2.27346e-15	111
	Xanthosine	Metabolites	Icosenoic acid	Metabolites	0.215933	0.0228362	111
	Xanthosine	Metabolites	Lactic acid	Metabolites	0.205841	0.0302053	111
	Xanthosine	Metabolites	Linoleic acid	Metabolites	0.381948	3.52682e-05	111
	Xanthosine	Metabolites	Linolenic acid	Metabolites	0.319838	0.000621846	111
	Xanthosine	Metabolites	Methylhexadecanoic acid	Metabolites	0.446984	8.74839e-07	111
	Xanthosine	Metabolites	Monopalmitin-1 glyceride	Metabolites	-0.216133	0.023341	110
	Xanthosine	Metabolites	Myristic acid	Metabolites	0.230572	0.0153767	110
	Xanthosine	Metabolites	Oleic acid	Metabolites	0.395549	1.73294e-05	111
	Xanthosine	Metabolites	Sorbose	Metabolites	0.666019	1.5079e-15	111
	Xanthosine	Metabolites	Succinic acid	Metabolites	-0.361454	9.71212e-05	111
	Xanthosine	Metabolites	Taurine	Metabolites	0.236058	0.0126231	111
	Xanthosine	Metabolites	Tryptophan	Metabolites	0.328016	0.000440571	111
	Xanthosine	Metabolites	Amylase	Metabolites	0.203202	0.03856	104
	Xanthosine	Metabolites	Calcium	Metabolites	-0.202726	0.0336681	110
	Xanthosine	Metabolites	Glucose	Metabolites	-0.504763	1.87689e-08	110
	Xanthosine	Metabolites	Total Proteins	Metabolites	0.220272	0.02076	110
	Xanthosine	Metabolites	Protein Carbonyl Groups	Oxidative damage	-0.21347	0.0338759	99
	Xanthosine	Metabolites	Duration of Disease	Pathophenotypes	0.229	0.0208	102
	Final Telomere Length	oxidative damage	Catalase Activity	Antioxidant defence	0.185835	0.0439275	118
	Final Telomere Length	oxidative damage	DNA Damage	Oxidative damage	-0.186983	0.0391831	122
	Protein Carbonyl Groups	oxidative damage	4-HNE	Oxidative damage	-0.198168	0.0267364	125
	Telomere atrittion	oxidative damage	Final Telomere Length	Oxidative damage	-0.331643	0.000109038	131
	Telomere atrittion	oxidative damage	Initial Telomere Length	Oxidative damage	0.795607	7.32551e-30	131
	Tumour Telomere Length	oxidative damage	Weight 1	Body weight	0.257957	0.0158548	87
	Tumour Telomere Length	oxidative damage	Weight 2	Body weight	0.225596	0.0356458	87
	Tumour Telomere Length	oxidative damage	4-HNE	Oxidative damage	-0.230712	0.0395005	80
	Tumour Telomere Length	oxidative damage	Number of Tumours	Pathophenotypes	-0.252853	0.0181338	87
	Duration of disease	Pathophenotypes	Catalase Activity	Antioxidant defence	-0.253928	0.00862545	106
	Duration of disease	Pathophenotypes	Final Body Weight	Body weight	-0.213146	0.0290279	105
	Duration of disease	Pathophenotypes	Telomere atrittion	Oxidative damage	-0.185681	0.0499841	112
	Duration of Disease	Pathophenotypes	Number of Metastasis	Pathophenotypes	0.301	0.001	116
	Duration of Disease	Pathophenotypes	Tumour Growth Rate	Pathophenotypes	-0.599	< 0.0001	104
	Duration of Disease	Pathophenotypes	Tumour Growth Speed	Pathophenotypes	-0.197	0.031	120
	Latency	Pathophenotypes	Final Body Weight	Body weight	0.402458	2.081e-05	105
	Latency	Pathophenotypes	Final Telomere Length	Oxidative damage	-0.222631	0.0167811	115
	Latency	Pathophenotypes	4-HNE	Oxidative damage	-0.239557	0.011715	110
	Latency	Pathophenotypes	Duration of Disease	Pathophenotypes	-0.31	0.0005	124
	Latency	Pathophenotypes	Number of Metastasis	Pathophenotypes	-0.266	0.004	116
	Latency	Pathophenotypes	Tumour Volume	Pathophenotypes	-0.254	0.005	120
	Latency	Pathophenotypes	Tumour Weight	Pathophenotypes	-0.346	0.0003	105
	Lifespan	Pathophenotypes	Final Body Weight	Body weight	0.34805	7.98927e-05	123
	Lifespan	Pathophenotypes	Weight 1	Body weight	0.178255	0.0307639	147
	Lifespan	Pathophenotypes	4-HNE	Oxidative damage	-0.22575	0.0110319	126
	Lifespan	Pathophenotypes	Telomere atrittion	Oxidative damage	-0.254364	0.00336998	131
	Lifespan	Pathophenotypes	Latency	Pathophenotypes	0.9548	< 0.0001	124
	Lifespan	Pathophenotypes	Number of Metastasis	Pathophenotypes	-0.199	0.033	116
	Lifespan	Pathophenotypes	Number of Tumours	Pathophenotypes	-0.418	< 0.0001	147
	Lifespan	Pathophenotypes	Tumour Growth Rate	Pathophenotypes	-0.225	0.022	104
	Lifespan	Pathophenotypes	Tumour Growth Speed	Pathophenotypes	-0.223	0.014	120
	Lifespan	Pathophenotypes	Tumour Volume	Pathophenotypes	-0.21	0.022	120
	Lifespan	Pathophenotypes	Tumour Weight	Pathophenotypes	-0.352	0.0002	105
	Number of Metastasis	Pathophenotypes	Final Body Weight	Body weight	-0.22155	0.0245081	103
	Number of Tumours	Pathophenotypes	4-HNE	Oxidative damage	0.220945	0.0129119	126
	Tumour growth rate	Pathophenotypes	DNA Damage	Oxidative damage	-0.232124	0.0214519	98
	Tumour Growth Rate	Pathophenotypes	Tumour Growth Speed	Pathophenotypes	0.466	< 0.0001	104
	Tumour growth speed	Pathophenotypes	Weight 2	Body weight	0.200961	0.0277444	120
	Tumour Volume	Pathophenotypes	Tumour Growth Speed	Pathophenotypes	0.875	< 0.0001	120
	Tumour Weight	Pathophenotypes	Final Body Weight	Body weight	-0.229095	0.0239969	97
	Tumour Weight	Pathophenotypes	Weight 3	Body weight	0.198244	0.0468897	101
	Tumour Weight	Pathophenotypes	Number of Metastasis	Pathophenotypes	0.27	0.006	104
	Tumour Weight	Pathophenotypes	Tumour Growth Speed	Pathophenotypes	0.663	< 0.0001	104
	Tumour Weight	Pathophenotypes	Tumour Volume	Pathophenotypes	0.726	< 0.0001	104
	Tumoural Volume	Pathophenotypes	Weight 2	Body weight	0.215596	0.0180351	120
