# Supplementary material for: Supplementary data for the biological age linked to oxidative stress modifies breast cancer aggressiveness
Source: Data Brief. 2018 Apr 3;18:1172–84. doi: 10.1016/j.dib.2018.03.132 (PMC5996612; doi:10.1016/j.dib.2018.03.132)
Supplement: Supplementary file 5 — Supplementary material [file mmc5.xlsx]

## Sheet: Table 5
		Phenotype	tQTL	Chr.	Marker Peak	Confidence Interval (0.05)	Location		LOD Score	Average ± SEM		Higher Effect Allele
							(cM)	(Mb)		FF	FB
	Pathophenotypes of breast cancer	Latency				rs13476573	49.413	73.1821	0.189567
			tQTL 1	2	c2.loc87.5		90.5942	158.982	1.56586	64.08 ± 3.44	76.97 ± 2.94	C57BL/6
						rs13476913	102.571	170.651	1.50173
						rs3724197	4.6758	7.95816	1.63226
			tQTL 2	7	rs3724197		4.6758	7.95816	1.63226	64.28 ± 3.48	76.67 ± 2.93	C57BL/6
						c7.loc60	64.6758	124.228	0.00357822
						c13.loc25	27.1916	42.0213	1.62454
			tQTL 3	13	gnf13.057.501		40.078	58.8312	2.56575	65.05 ± 3.17	77.92 ± 3.15	C57BL/6
						c13.loc60	62.1916	102.399	1.68135
						c18.loc10	16.585	24.2241	0.264753
			tQTL 4	18	rs4231934		55.311	74.0028	1.59768	78.89 ± 3.47	65.14 ± 3.24	FVB
						rs4231934	55.311	74.0028	1.59768
		Number of Tumours				rs6215262	2.1916	3.55429	0.305437
			tQTL 5	13	c13.loc47.5		49.6916	79.6483	3.11001	2.218975 ± 0.16	1.36 ± 0.16	FVB
						rs6316705	70.93	112.85	1.14396
		Tumour Incidence				c4.loc7.5	12.168	20.428	0.897787
			tQTL 6	4	rs13477617		16.3102	27.1034	1.97836	91.9%	73.8%	FVB
						rs13478069	94.6061	153.403	1.24735
						c13.loc25	27.1916	42.0213	1.62098
			tQTL 3	13	gnf13.057.501		40.078	58.8312	2.45427	94.4%	74.3%	FVB
						c13.loc62.5	64.6916	103.941	1.41881
						c15.loc12.5	14.458	25.5815	0.310127
			tQTL 7	15	rs6326790		53.911	90.9375	1.80185	76.0%	93.0%	C57BL/6
						rs6326790	53.911	90.9375	1.80185
		Tumour Volume				rs3724197	4.6758	7.95816	0.283425
			tQTL 8	7	rs3696018		24.848	44.7665	1.58221	6781.84 ± 882.45	9822.41 ± 671.44	C57BL/6
						rs6216320	73.099	133.559	0.46367
		Tumour Weight				rs3703275	16.293	21.4175	0.886598
			tQTL 9	17	rs13459154		43.01	64.4397	1.86526	7.35 ± 0.52	5.30 ± 0.45	FVB
						c17.loc32.5	48.793	70.8235	0.953432
		Tumour Growth Rate				rs3672461	4.3387	7.51525	0.212964
			tQTL 10	14	rs3698545		68.301	113.992	1.84425	0.04 ± 0.003	0.05 ± 0.003	C57BL/6
						cel-14_116404928	68.7938	116.386	1.74187
						rs13459150	18.0962	24.8037	1.16653
			tQTL 9	17	c17.loc25		41.293	60.5734	1.50892	0.05 ± 0.003	0.038 ± 0.003	FVB
						c17.loc35	51.293	72.7481	0.894647
		Tumour Growth Average Speed				rs3716790	12.326	18.0711	0.307885
			tQTL 11	11	rs13481230		75.3182	110.833	1.78943	862.61 ± 64.89	576.55 ± 72.95	FVB
						rs13481230	75.3182	110.833	1.78943
		Number of Metastasis				c5.loc2.5	18.0828	29.1946	1.21115
			tQTL 12	5	c5.loc20		35.5828	61.3895	2.20294	3.50 ± 1.79	11.28 ± 1.79	C57BL/6
						rs3662161	60.529	116.557	1.15249
						cel-x_67980997	36.0974	67.9928	0.747591
			tQTL 13	X	rs13483994		49.815	124.289	1.63879	9.17 ± 1.54	3.09 ± 2.39	FVB
						gnfx.146.867	73.953	156.377	1.12542
		Metastasis Incidence				rs13475706	2.035	6.64852	0.987393
			tQTL 14	1	gnf01.037.906		21.723	41.1474	2.19711	50%	78.1%	C57BL/6
						c1.loc37.5	39.535	73.8187	0.510769
						rs6159963	15.5828	26.8078	1.08897
			tQTL 12	5	rs6256504		23.201	37.7224	2.16847	52.5%	80%	C57BL/6
						c5.loc35	50.5828	97.0633	0.955561
		Lifespan	tQTL 2			rs3724197	4.6758	7.95816	1.93582
				7	rs3724197		4.6758	7.95816	1.93582	75.59 ± 2.95	86.86 ± 2.48	C57BL/6
						c7.loc65	69.6758	129.761	0.00488764
			tQTL 3			c13.loc22.5	24.6916	39.4833	1.47897
				13	gnf13.057.501		40.078	58.8312	2.48438	76.15 ± 2.70	87.98 ± 2.65	C57BL/6
						c13.loc60	62.1916	102.399	1.58922
			tQTL 7			c15.loc12.5	14.458	25.5815	0.507598
				15	c15.loc50		51.958	88.6335	1.53285	86.66 ± 2.68	77.52 ± 2.74	FVB
						rs6326790	53.911	90.9375	1.50378
			tQTL 4			c18.loc12.5	19.085	26.1864	0.488992
				18	rs4231934		55.311	74.0028	1.89114	89.57 ± 2.95	75.67 ± 2.78	FVB
						rs4231934	55.311	74.0028	1.89114
	Body weight					c6.loc7.5	10.62	23.3004	0.13
		3rd Weight	osQTL11	6	rs13479082		81.25	153.758	1.83	31.82 ± 0.87	35.57 ± 0.92	C57BL/6
						rs6387265	82.62	156.338	1.66
						c18.loc12.5	19.09	35.4701	0.35
		Final Body Weight	osQTL10	18	rs6320743		46.85	73.1243	1.69	36.45 ± 0.97	32.59 ± 0.95	FVB
						rs4231934	55.31	81.6531	0.9
	Molecular Oxidative Damage					c5.loc7.5	23.08	42.1606	0.26
		Lipid oxidative damage	osQTL5	5	cel-5_79059370		44.01	88.3487	1.48	4.29 ± 0.05	4.48 ± 0.052	C57BL/6
						c5.loc62.5	78.08	139.13	0.24
						gnf02.001.197	3.09	4.95804	0.59
		Protein oxidative damage	osQTL6	2	c2.loc37.5		40.59	69.3986	1.74	0.16 ± 0.004	0.14 ± 0.004	FVB
						c2.loc97.5	100.59	178.866	0.54
						rs13476973	3.49	15.1848	1.24
		DNA oxidative damage	osQTL1	3	c3.loc12.5		15.99	33.0623	1.79	5.28 ± 0.03	5.42 ± 0.05	C57BL/6
						rs3724562	85.72	165.696	0.4
	Telomere Lenght	Initial Telomere Length				c4.loc32.5	37.17	76.8097	1.2
			osQTL2	4	rs6365760		60.85	126.565	2.4	1.28 ± 0.04	1.09 ± 0.04	FVB
						c4.loc67.5	72.17	140.706	1.3
		Telomere Shortening Rate				c4.loc15	19.67	37.2233	0.2
			osQTL3	4	rs13477811		45.96	100.891	1.8	0.38 ± 0.026	0.26 ± 0.03	FVB
						c4.loc67.5	72.17	140.706	0.2
						c7.loc45	49.68	89.4411	1.3
			osQTL4	7	c7.loc60		64.68	120.374	2.5	0.26 ± 0.03	0.39± 0.03	C57BL/6
						rs6216320	73.1	130.261	1.5
	Variables that define biological age	Total AKT1 (Liver)				c11.loc42.5	54.826	90.124	2.32822
			LsQTL3	11	rs3698446		70.754	107.931	3.22128	0.14 ± 0.01	0.19 ± 0.01	C57BL/6
						c11.loc62.5	74.826	111.078	2.34625
		Total Glutathion (Liver)				c6.loc12.5	15.62	36.5809	0.12
			osQTL7	6	rs6181382		40.82	91.8712	1.5	14.41 ± 0.52	12.46 ± 0.52	FVB
						rs6387265	82.62	156.338	0.46
						c14.loc2.5	6.84	13.1622	1.05
			osQTL8	14	rs370853		49.91	100.014	1.55	12.35 ± 0.54	14.34 ± 0.49	C57BL/6
						c14.loc57.5	61.84	118.212	0.83
						cel-x_39961894	23.24	40.887	2.45
			osQTL9	X	rs13483765		28.33	51.9221	2.62	12.69 ± 0.42	15.6 ± 0.71	C57BL/6
						rs13483805	39.22	85.0324	1.99
		Magnesium (serum)				cX.loc20	43.2405	99.1027	0.683599
			mQTL1	X	cX.loc35		58.2405	136.73	1.50079	4.06 ± 0.04	4.28 ± 0.07	C57BL/6
						cX.loc50	73.2405	159.033	0.682098
		HDL-cholesterol (serum)	mQTL2			c1.loc75	77.035	170.846	12.0091
				1	c1.loc80		82.035	176.069	12.6415	108.63 ± 1.86	86.52± 1.99	FVB
						c1.loc85	87.035	183.637	11.9495
			mQTL3			c3.loc12.5	15.9863	33.0539	0.0458233
				3	c3.loc32.5		35.9863	81.7982	1.62997	97.02 ± 1.68	111.69 ± 5.37	C57BL/6
						rs13477425	72.463	148.368	0.0451889
			mQTL4			rs3724197	4.6758	7.72149	2.18473
				7	rs3670807		14.5484	26.2618	2.72066	91.13 ± 2.53	102.8± 2.00	C57BL/6
						c7.loc27.5	32.1758	50.27	1.69727
			mQTL5			cX.loc12.5	35.7405	69.7951	0.339409
				X	cX.loc50		73.2405	159.036	1.67807	101.29 ± 1.92	91.67 ± 2.88	FVB
						gnfx.146.867	73.953	160.764	1.64513
	Age-related phenotypes	Biological Age	baQTL1	18	c18.loc25	c18.loc7.5	14.09	25.5476	1.62
							31.59	57.1941	2.22	86.83 ± 2.19	77.33 ± 2.08	FVB
						c18.loc45	51.59	76.3263	1.61
		Grade of Aging				c2.loc85	88.09	167.882	2.38
			gaQTL1	2	rs13476913		102.57	180.052	3.07	6.98 ± 2.43	(-)6.09 ± 2.25	FVB
						rs13476913	102.57	180.052	3.07
						c15.loc15	16.96	44.6538	1.66
			gaQTL2	15	c15.loc30		31.96	69.7351	2.69	(-)6.97 ± 2.55	5.14 ± 2.24	C57BL/6
						c15.loc40	41.96	87.4664	1.95
