# Supplementary material for: Supplementary data for the biological age linked to oxidative stress modifies breast cancer aggressiveness
Source: Data Brief. 2018 Apr 3;18:1172–84. doi: 10.1016/j.dib.2018.03.132 (PMC5996612; doi:10.1016/j.dib.2018.03.132)
Supplement: Supplementary file 6 — Supplementary material [file mmc6.xlsx]

## Sheet: Table 6
	Metabolite	Chr.	Marker Peak	Position (cM)	LOD score
	Amylase	2	rs13476832	85.204	1.88421
		13	rs6215262	2.1916	2.01906
		17	c17.loc40	56.293	1.61957
	Calcium	7	rs6279696	44.343	2.38348
	Magnesium	X	cX.loc35	58.2405	1.50079
	Glucose	1	c1.loc22.5	24.535	1.52431
		7	c7.loc42.5	47.1758	2.40904
	C3 complement	1	c1.loc62.5	64.535	3.07723
	C4 complement	1	c1.loc60	62.035	1.77776
		16	rs4213876	54.698	1.63977
	HDL-Cholesterol	1	c1.loc80	82.035	12.6415
		3	c3.loc32.5	35.9863	1.62997
		7	rs3670807	14.5484	2.72066
		X	cX.loc50	73.2405	1.67807
	Total Proteins	7	rs62796961	44.343	1.65994
	2,3 Dihydroxybutanoic acid	5	c5.loc10	25.5828	1.85825
	2 Hydroxybutanoic acid	2	rs13476681	60.9226	2.34464
		3	c3.loc7.5	10.9863	2.26013
		7	c7.loc42.51	47.1758	2.9854
		13	c13.loc10	12.1916	1.60635
		17	c17.loc35	51.293	2.44863
	2 Monopalmitin	7	rs62796962	44.343	3.57975
	4 Hydroxyphenylacetic acid	5	c5.loc47.5	63.0828	1.97247
	Alanine	7	c7.loc35	39.6758	5.49769
	Allantoic acid	1	c1.loc70	72.035	3.16932
		7	c7.loc67.5	72.1758	1.56382
	Asparagine	1	c1.loc92.5	94.535	1.93411
		7	rs13479392	39.1314	2.24191
	Beta Mannosylglycerate	2	c2.loc65	68.0942	4.01693
		7	rs3720735	10.3897	1.52745
		X	gnfx.035.350	24.4002	2.64104
	Citric acid	4	rs3714811	65.669	1.68891
		7	c7.loc45	49.6758	1.7638
	Cystine	7	rs62796963	44.343	1.86178
	Cytidine	6	gnf06.026.418	17.295	2.85746
	Fructose	11	c11.loc12.5	24.826	2.31515
	Fumaric acid	7	c7.loc40	44.6758	3.17253
		13	c13.loc2.5	4.6916	2.0161
	Galactonic acid	X	cel-x_143438541	68.464	1.58321
	Glucuronic acid	8	c8.loc37.5	40.725	1.6124
	Glutamine	7	rs134793921	39.1314	2.63585
		8	rs13479735	30.8062	2.75691
		19	rs3686467	14.0279	2.24855
		X	rs13484031	55.213	1.63312
	Glycerol	4	rs3023025	87.6509	1.69729
	Glycolic acid	3	c3.loc22.5	25.9863	6.55477
	Hippuric acid	4	rs3705454	52.2872	2.72404
		7	c7.loc42.52	47.1758	1.50281
		18	c18.loc17.5	24.085	1.58747
	Hydrocinnamic acid	6	c6.loc10	13.1164	1.62132
		7	c7.loc42.53	47.1758	6.10326
	Inositol-4-monophosphate	1	rs13475870	28.423	1.54595
		7	rs36708071	14.5484	2.62126
	Lauric acid	7	rs37207351	10.3897	1.64338
	Linoleic acid	7	c7.loc50	54.6758	3.16937
		11	c11.loc12.51	24.826	2.99973
		13	rs13481839	40.562	1.54205
	Linolenic acid	11	c11.loc17.5	29.826	1.58018
	Malic acid	7	rs62796964	44.343	4.83931
		13	c13.loc101	12.1916	2.59997
	Methylhexadecanoic acid	7	c7.loc501	54.6758	1.64321
		11	c11.loc12.52	24.826	2.07635
	Monopalmitin -1-glyceride	1	c1.loc95	97.035	1.89973
		5	rs6256504	23.201	1.63821
		9	c9.loc27.5	39.654	1.78206
	Myristic_acid	13	rs3712144	41.524	1.62627
	N-Acetyl-D-mannosamine	10	c10.loc20	21.845	1.75903
	Octadecanol	19	c19.loc15	22.025	1.60577
	Oleic acid	11	c11.loc10	22.326	1.62095
	Phosphoethanolamine	17	ut_17_45.56384	27.9344	1.7326
	Pseudo uridine	3	c3.loc22.51	25.9863	1.55037
		7	c7.loc30	34.6758	15.2088
		10	cel-10_3989939	1.845	1.92859
		13	c13.loc7.5	9.6916	1.64727
	Serine	11	c11.loc30	42.326	2.04481
	Sorbitol	2	c2.loc67.5	70.5942	1.88499
		11	c11.loc12.53	24.826	1.5059
	Sorbose	2	c2.loc42.5	45.5942	1.67226
		11	c11.loc15	27.326	2.64932
	Succinic acid	4	rs3657529	34.091	1.66061
		13	c13.loc12.5	14.6916	1.50882
	Tryptophan	7	rs62796965	44.343	3.12624
		X	rs13483909	41.5905	1.63887
	Uracil	7	c7.loc52.5	57.1758	3.56578
	Urea	4	c4.loc60	64.668	2.37282
	Xanthosine	2	rs13476540	43.94	1.65177
