# Supplementary material for: Supplementary data for the biological age linked to oxidative stress modifies breast cancer aggressiveness
Source: Data Brief. 2018 Apr 3;18:1172–84. doi: 10.1016/j.dib.2018.03.132 (PMC5996612; doi:10.1016/j.dib.2018.03.132)
Supplement: Supplementary file 7 — Supplementary material [file mmc7.xlsx]

## Sheet: Table 7
	Chr.	tQTL	Marker Peak	Location (Mb)	Pathophenotype	LsQTL/ bwQTL	Marker Peak	Location (Mb)	Subphenotype	mQTL	Marker Peak	Location (Mb)	Serum Metabolites	Aging QTL	Marker Peak	Location (Mb)	Aging phenotype
	2	tQTL 1	c2.loc87.5	158.98	Latency					mQTL5	rs6193859	158	Amylase	gaQTL1	rs13476913	180.052	Grade of aging
	7	tQTL 2	rs3724197	7.96	Latency					mQTL17	rs3724197	8	HDL cholesterol
					Lifespan								Total cholesterol
	11	tQTL 11	rs13481230	110.83	Tumour Growth Average Speed	LsQTL3	rs3698446	104.91	pAKT(T308)	mQTL28	rs3698446	105	Serine
									AKT1
									pAKT1(S473)
	13	tQTL 3	gnf13.057.501	58.83	Latency Tumour Incidence Lifespan					mQTL32	gnf13.057.501	58.5895	Iron
											gnf13.057.501	58.5895	Amylase
											rs13481839	60	Sorbose
											rs13481839	60	Linoleic acid
	15	tQTL 7	rs6326790	90.94	Tumour Incidence	LsQTL5	rs6326790	90.94	pAKT2(S474)	mQTL34	rs6326790	91	Thymidine	gaQTL2	c15.loc30	69.7351	Grade of aging
			c15.loc50	88.63	Lifespan
	17	tQTL 9	c17.loc25	60.57	Tumour Growth Rate					mQTL37	rs3657117	67.4	Lactate dehydrogenase
			rs13459154	64.44	Tumour Weight
	18	tQTL4	rs4231934	74.0028	Latency	bwQTL1	rs6320743	73.1243	Final Body Weight					baQTL1	c18.loc25	57.13	Biological Age
					Lifespan
	X	tQTL 13	rs13483994	124.29	Number of Metastases					mQTL38	rs13484031	129.848	Iron
