# Supplementary material for: Supplementary data for the biological age linked to oxidative stress modifies breast cancer aggressiveness
Source: Data Brief. 2018 Apr 3;18:1172–84. doi: 10.1016/j.dib.2018.03.132 (PMC5996612; doi:10.1016/j.dib.2018.03.132)
Supplement: Supplementary file 8 — Supplementary material [file mmc8.xlsx]

## Sheet: Table_8
		Expression microarrays			QPCR validation
	A. Symbol	R coefficient	P-value	Adjusted P-value	R coefficient	P-value	Description
	Psma7	-0.300301	0.0406897	0.248833	-0.1935	0.1288	Proteasome (prosome, macropain) subunit, alpha type 7
	Zbp1	0.288275	0.049777	0.293131	0.3628	0.0038	Z-DNA binding protein 1
	Atp5e	-0.58661	2.13752e-05	0.0026148	-0.0314	0.785	ATP synthase, H+ transporting, mitochondrial F1 complex, epsilon subunit
	Ctcfl	-0.333025	0.0226383	0.1565	n/a		CCCTC-binding factor (zinc finger protein)-like
	Gm14403	-0.337188	0.0209253	0.154928	n/a		Predicted gene 14403
	6230416C02Rik	-0.476526	0.000813637	0.0158411	n/a		RIKEN cDNA 6230416C02 gene
	Gm14434	-0.449237	0.00170445	0.0208467	n/a		Predicted gene 14434
	Gm14295	-0.550416	8.04288e-05	0.00397978	n/a		Predicted gene 14295
	Gm14305	-0.460569	0.0012624	0.0193402	n/a		Predicted gene 14305
	Gm14440	-0.509713	0.000305579	0.00971741	n/a		Predicted gene 14440
	Gm14296	-0.544056	0.00010012	0.00397978	n/a		Predicted gene 14296
	Gm14322	-0.455134	0.00145964	0.0193402	n/a		Predicted gene 14322
	Gm14405	-0.442068	0.00205101	0.0227907	n/a		Predicted gene 14405
	Gm14420	-0.473057	0.000896667	0.0158411	n/a		Predicted gene 14420
	Gm14391	-0.421138	0.00344858	0.0308897	n/a		Predicted gene 14391
	Gm14308	-0.440217	0.00215006	0.0227907	n/a		Predicted gene 14308
	Gm14431	-0.457216	0.00138106	0.0193402	n/a		Predicted gene 14431
	Gm14390	-0.498728	0.000426927	0.0113136	n/a		Zinc finger protein 937 pseudogene
	Gm14412	-0.421253	0.00343898	0.0308897	n/a		Predicted gene 14412
	Gm11009	-0.305273	0.0373558	0.237583	n/a		Predicted gene 11009
	LOC102641675	-0.307007	0.0362475	0.237583	n/a		Uncharacterized LOC102641675
	Gm14262	-0.42056	0.00349695	0.0308897	n/a		Predicted gene 14262
	Gm14617	-0.367484	0.0114623	0.0959211	n/a		Predicted gene 14617
	17395227	-0.727273	3.28906e-05	0.0026148	n/a		No description available
	17380509	-0.727273	0.000508711	0.011555	n/a		No description available
	17395382	-0.309091	0.018982	0.150907	n/a		No description available
	17395304	-0.127273	0.0214366	0.154928	n/a		No description available
	B. Symbol	Alternative Names
	Psma7	Proteasome subunit RC6-1
	Zbp1	DNA-dependent activator of IFN-regulatory factors|tumor stroma and activated macrophage protein DLM-1
	Atp5e	ATP synthase epsilon chain, mitochondrial|ATPase subunit epsilon
	Ctcfl	BORIS|Brother of the regulator of imprinted sites|CTCF paralog|CTCF-like protein|likely orthologue of H. sapiens CCCTC-binding factor-like protein (CTCFL)
	Gm14403	Novel KRAB box and zinc finger, C2H2 type domain containing protein
	6230416C02Rik	Novel KRAB box and zinc finger, C2H2 type domain containing protein
	Gm14434	Novel KRAB box and zinc finger, C2H2 type domain containing protein
	Gm14295	KRAB box and zinc finger, C2H2 type domain containing|novel KRAB box and zinc finger, C2H2 type domain containing protein
	Gm14305	KRAB box and zinc finger, C2H2 type domain containing
	Gm14440	KRAB box containing protein
	Gm14296	Novel KRAB box and zinc finger, C2H2 type domain containing protein|zinc finger protein 431-like
	Gm14322
	Gm14405
	Gm14420
	Gm14391
	Gm14308
	Gm14431
	Gm14390
	Gm14412
	Gm11009
	LOC102641675
	Gm14262
	Gm14617
	17395227
	17380509
	17395382
	17395304
