# Supplementary material for: Supplementary data for the biological age linked to oxidative stress modifies breast cancer aggressiveness
Source: Data Brief. 2018 Apr 3;18:1172–84. doi: 10.1016/j.dib.2018.03.132 (PMC5996612; doi:10.1016/j.dib.2018.03.132)
Supplement: Supplementary file 9 — Supplementary material [file mmc9.xlsx]

## Sheet: Table 9A
			Name	Size	NOM p-value	FDR q-value	FWER p-value	NES
		1	INTERFERON_SIGNALING_5992067_	139	0	0	0	2.79
		2	MITOTIC_PROMETAPHASE_5991851_	109	0	0	0	2.74
		3	INTERFERON_GAMMA_SIGNALING_5992066_	96	0	0	0	2.73
		4	RHO_GTPASE_EFFECTORS_5991209_	221	0	0	0	2.72
		5	OSTEOCLAST_DIFFERENTIATION_KO04380_	122	0	0	0	2.71
		6	HEMOSTASIS_5991411_	466	0	0	0	2.7
		7	CYTOKINE_SIGNALING_IN_IMMUNE_SYSTEM_5991303_	273	0	0	0	2.69
		8	SIGNALING_BY_RHO_GTPASES_5991210_	332	0	0	0	2.68
		9	RESOLUTION_OF_SISTER_CHROMATID_COHESION_5992217_	99	0	0	0	2.66
		10	CELL_SURFACE_INTERACTIONS_AT_THE_VASCULAR_WALL_5991416_	93	0	0	0	2.65
		11	B_CELL_RECEPTOR_SIGNALING_PATHWAY_KO04662_	180	0	0	0	2.63
		12	FOCAL_ADHESION_KO04510_	236	0	0	0	2.61
		13	SIGNALING_BY_VEGF_5991179_	111	0	0	0	2.6
		14	PLATELET_ACTIVATION_SIGNALING_AND_AGGREGATION_5991410_	205	0	0	0	2.59
		15	ECM-RECEPTOR_INTERACTION_KO04512_	88	0	0	0	2.58
		16	APOPTOTIC_CLEAVAGE_OF_CELLULAR_PROTEINS_5991739_	33	0	0	0	2.57
		17	HIF-1_SIGNALING_PATHWAY_MMU04066_	104	0	0	0	2.55
		18	FC_GAMMA_R-MEDIATED_PHAGOCYTOSIS_KO04666_	87	0	0	0	2.55
		19	RESPONSE_TO_ELEVATED_PLATELET_CYTOSOLIC_CA2_5991412_	87	0	0	0	2.55
		20	APOPTOTIC_EXECUTION_PHASE_5991740_	43	0	0	0	2.54
		21	RHO_GTPASES_ACTIVATE_PAKS_5991892_	22	0	0	0	2.53
		22	COMPLEMENT_AND_COAGULATION_CASCADES_KO04610_	72	0	0	0	2.53
		23	NUCLEAR_PORE_COMPLEX_NPC_DISASSEMBLY_5992304_	31	0	0	0	2.53
		24	EXTRACELLULAR_MATRIX_ORGANIZATION_5991414_	257	0	0	0	2.52
		25	PLATELET_ACTIVATION_MMU04611_	129	0	0	0	2.52
		26	VEGFA-VEGFR2_PATHWAY_5991178_	103	0	0	0	2.52
		27	MEASLES_KO05162_	137	0	0	0	2.51
		28	T_CELL_RECEPTOR_SIGNALING_PATHWAY_WP480_	196	0	0	0	2.51
		29	REGULATION_OF_ACTIN_CYTOSKELETON_KO04810_	228	0	0	0	2.5
		30	LEUKOCYTE_TRANSENDOTHELIAL_MIGRATION_KO04670_	117	0	0	0	2.5
		31	PLATELET_DEGRANULATION_5991814_	83	0	0	0	2.5
		32	NON-INTEGRIN_MEMBRANE-ECM_INTERACTIONS_5992281_	37	0	0	0	2.49
		33	INTEGRIN_CELL_SURFACE_INTERACTIONS_5991413_	64	0	0	0	2.47
		34	STRIATED_MUSCLE_CONTRACTION_WP216_	45	0	4.4469e-05	0.001	2.46
		35	IL-3_SIGNALING_PATHWAY_WP373_	100	0	4.31984e-05	0.001	2.46
		36	LEISHMANIASIS_KO05140_	65	0	4.19985e-05	0.001	2.46
		37	RHO_GTPASES_ACTIVATE_FORMINS_5991757_	108	0	4.08634e-05	0.001	2.45
		38	AXON_GUIDANCE_KO04360_	330	0	3.9788e-05	0.001	2.45
		39	EGFR1_SIGNALING_PATHWAY_WP572_	173	0	3.87678e-05	0.001	2.44
		40	PANCREATIC_CANCER_KO05212_	66	0	3.77986e-05	0.001	2.44
		41	PROCESSING_OF_CAPPED_INTRON-CONTAINING_PRE-MRNA_5991086_	150	0	3.68767e-05	0.001	2.43
		42	ALPHA6-BETA4_INTEGRIN_SIGNALING_PATHWAY_WP488_	66	0	3.59987e-05	0.001	2.41
		43	CELL_CYCLE_MITOTIC_5990979_	404	0	3.51615e-05	0.001	2.41
		44	PI3K-AKT_SIGNALING_PATHWAY_MMU04151_	346	0	3.43624e-05	0.001	2.4
		45	FCERI_MEDIATED_MAPK_ACTIVATION_5991311_	41	0	3.35988e-05	0.001	2.38
		46	ELASTIC_FIBRE_FORMATION_5992206_	36	0	3.28684e-05	0.001	2.38
		47	CELL-CELL_COMMUNICATION_5991780_	111	0	3.2169e-05	0.001	2.37
		48	STAPHYLOCOCCUS_AUREUS_INFECTION_KO05150_	49	0	3.14989e-05	0.001	2.37
		49	PROTEOGLYCANS_IN_CANCER_KO05205_	204	0	3.0856e-05	0.001	2.37
		50	SYNTHESIS_OF_PIPS_AT_THE_PLASMA_MEMBRANE_5992221_	32	0	3.02389e-05	0.001	2.36
		51	NETRIN-1_SIGNALING_5991838_	43	0	2.9646e-05	0.001	2.36
		52	TGF_BETA_SIGNALING_PATHWAY_WP113_	52	0	2.90759e-05	0.001	2.35
		53	FCGAMMA_RECEPTOR_FCGR_DEPENDENT_PHAGOCYTOSIS_5991542_	74	0	2.85273e-05	0.001	2.34
		54	SMALL_CELL_LUNG_CANCER_KO05222_	85	0	2.7999e-05	0.001	2.34
		55	MRNA_PROCESSING_WP310_	447	0	2.74899e-05	0.001	2.33
		56	GPVI-MEDIATED_ACTIVATION_CASCADE_5991417_	46	0	2.6999e-05	0.001	2.33
		57	NUCLEAR_ENVELOPE_BREAKDOWN_5992299_	41	0	2.65254e-05	0.001	2.33
		58	MOLECULES_ASSOCIATED_WITH_ELASTIC_FIBRES_5992205_	29	0	5.2743e-05	0.002	2.31
		59	KIT_RECEPTOR_SIGNALING_PATHWAY_WP407_	68	0	5.1849e-05	0.002	2.3
		60	IL-4_SIGNALING_PATHWAY_WP93_	61	0	5.09849e-05	0.002	2.3
		61	EPH-EPHRIN_SIGNALING_5992338_	80	0	5.01491e-05	0.002	2.3
		62	HYPERTROPHIC_CARDIOMYOPATHY_HCM_KO05410_	82	0	4.93402e-05	0.002	2.3
		63	RAP1_SIGNALING_PATHWAY_MMU04015_	213	0	4.8557e-05	0.002	2.28
		64	REGULATION_OF_ACTIN_DYNAMICS_FOR_PHAGOCYTIC_CUP_FORMATION_5991928_	52	0	4.77983e-05	0.002	2.28
		65	MITOTIC_PROPHASE_5992270_	73	0	4.7063e-05	0.002	2.28
		66	RHO_GTPASES_ACTIVATE_ROCKS_5991957_	16	0	4.63499e-05	0.002	2.28
		67	SIGNALING_BY_INTERLEUKINS_5991302_	106	0	4.56581e-05	0.002	2.28
		68	SALMONELLA_INFECTION_MMU05132_	75	0	4.49867e-05	0.002	2.28
		69	GLIOMA_KO05214_	65	0	4.43347e-05	0.002	2.27
		70	FC_EPSILON_RECEPTOR_FCERI_SIGNALING_5991176_	163	0	4.37013e-05	0.002	2.26
		71	TYPE_II_INTERFERON_SIGNALING_IFNG_WP1253_	36	0	6.46011e-05	0.003	2.26
		72	PHOSPHORYLATION_OF_THE_APC_C_5991596_	17	0	6.37039e-05	0.003	2.26
		73	TGF-BETA_RECEPTOR_SIGNALING_PATHWAY_WP258_	150	0	8.36137e-05	0.004	2.24
		74	CENTRAL_CARBON_METABOLISM_IN_CANCER_MMU05230_	64	0	8.24838e-05	0.004	2.24
		75	GLUCOSE_TRANSPORT_5991038_	38	0	0.000122143	0.006	2.24
		76	FORMATION_OF_FIBRIN_CLOT_CLOTTING_CASCADE_5991434_	41	0	0.000120536	0.006	2.24
		77	G2_M_TRANSITION_5991456_	105	0	0.000139421	0.007	2.24
		78	G2_M_CHECKPOINTS_5991017_	51	0	0.000137633	0.007	2.24
		79	MRNA_SPLICING_-_MAJOR_PATHWAY_5991087_	120	0	0.000135891	0.007	2.23
		80	MRNA_SPLICING_5991088_	120	0	0.000134192	0.007	2.23
		81	INFLUENZA_A_MMU05164_	169	0	0.000132536	0.007	2.23
		82	CENTROSOME_MATURATION_5991868_	71	0	0.000130919	0.007	2.23
		83	MUSCLE_CONTRACTION_5991171_	57	0	0.000148774	0.008	2.23
		84	MITOTIC_G2-G2_M_PHASES_5991457_	107	0	0.000147003	0.008	2.22
		85	VEGFR2_MEDIATED_VASCULAR_PERMEABILITY_5991717_	26	0	0.000163539	0.009	2.22
		86	INTERLEUKIN-2_SIGNALING_5991301_	46	0	0.000161637	0.009	2.22
		87	KINESINS_5992122_	22	0	0.00015978	0.009	2.22
		88	EPHB-MEDIATED_FORWARD_SIGNALING_5992337_	40	0	0.000157964	0.009	2.22
		89	ANTIGEN_ACTIVATES_B_CELL_RECEPTOR_BCR_LEADING_TO_GENERATION_OF_SECOND_MESSENGERS_5991172_	39	0	0.000156189	0.009	2.22
		90	M_PHASE_5991454_	232	0	0.000154454	0.009	2.21
		91	COMPLEMENT_ACTIVATION_CLASSICAL_PATHWAY_WP200_	15	0	0.000169978	0.01	2.21
		92	RAS_SIGNALING_PATHWAY_MMU04014_	228	0	0.000184773	0.011	2.2
		93	PODNET_PROTEIN-PROTEIN_INTERACTIONS_IN_THE_PODOCYTE_WP2310_	312	0	0.000182786	0.011	2.2
		94	G_BETA_GAMMA_SIGNALLING_THROUGH_PI3KGAMMA_5991718_	30	0	0.000180842	0.011	2.2
		95	G-PROTEIN_BETA_GAMMA_SIGNALLING_5991719_	33	0	0.000194465	0.012	2.2
		96	TIGHT_JUNCTION_KO04530_	136	0	0.000207855	0.013	2.19
		97	PROGESTERONE-MEDIATED_OOCYTE_MATURATION_KO04914_	88	0	0.000253957	0.016	2.19
		98	HEPATITIS_C_KO05160_	133	0	0.000251366	0.016	2.18
		99	DILATED_CARDIOMYOPATHY_KO05414_	88	0	0.000279096	0.018	2.18
		100	EPSTEIN-BARR_VIRUS_INFECTION_MMU05169_	205	0	0.000291831	0.019	2.18
		101	AMOEBIASIS_KO05146_	117	0	0.000288941	0.019	2.17
		102	INTERLEUKIN-6_SIGNALING_5992128_	10	0	0.000286109	0.019	2.17
		103	OOCYTE_MEIOSIS_KO04114_	111	0	0.000283331	0.019	2.17
		104	OXYTOCIN_SIGNALING_PATHWAY_KO04921_	156	0	0.000280606	0.019	2.17
		105	ARRHYTHMOGENIC_RIGHT_VENTRICULAR_CARDIOMYOPATHY_ARVC_KO05412_	73	0	0.000277934	0.019	2.17
		106	RHO_GTPASE_CYCLE_5991698_	121	0	0.000275312	0.019	2.17
		107	IL-5_SIGNALING_PATHWAY_WP151_	69	0	0.000272739	0.019	2.17
		108	RECRUITMENT_OF_MITOTIC_CENTROSOME_PROTEINS_AND_COMPLEXES_5991870_	71	0	0.000284261	0.02	2.17
		109	FCGR_ACTIVATION_5992238_	14	0	0.000309092	0.022	2.16
		110	CELL_ADHESION_MOLECULES_CAMS_KO04514_	154	0	0.000320185	0.023	2.16
		111	GLUCAGON_SIGNALING_PATHWAY_MMU04922_	102	0	0.000331	0.024	2.16
		112	PROSTATE_CANCER_KO05215_	89	0	0.000328044	0.024	2.16
		113	LAMININ_INTERACTIONS_5991799_	23	0	0.00035232	0.026	2.16
		114	CHAGAS_DISEASE_AMERICAN_TRYPANOSOMIASIS_KO05142_	102	0	0.000349229	0.026	2.16
		115	JAK-STAT_SIGNALING_MMU_M00684_	19	0	0.000359725	0.027	2.16
		116	CELL_CYCLE_SIGNALING_PATHWAY_CELLCYCLE_	95	0	0.000356623	0.027	2.16
		117	RHO_GTPASES_ACTIVATE_IQGAPS_5992387_	13	0	0.000353575	0.027	2.16
		118	COMMON_PATHWAY_OF_FIBRIN_CLOT_FORMATION_5991433_	23	0	0.000415598	0.032	2.15
		119	DEVELOPMENTAL_BIOLOGY_5991300_	408	0	0.000475869	0.037	2.15
		120	HEXOSE_TRANSPORT_5991039_	40	0	0.000497526	0.039	2.14
		121	G1_TO_S_CELL_CYCLE_CONTROL_WP413_	61	0	0.000493415	0.039	2.14
		122	ISG15_ANTIVIRAL_MECHANISM_5992131_	25	0	0.000565099	0.044	2.14
		123	BLADDER_CANCER_KO05219_	37	0	0.00057243	0.045	2.13
		124	TOLL_LIKE_RECEPTOR_9_TLR9_CASCADE_5991335_	87	0	0.000567814	0.045	2.13
		125	SUMOYLATION_5992302_	73	0	0.000563272	0.045	2.13
		126	ANCHORING_OF_THE_BASAL_BODY_TO_THE_PLASMA_MEMBRANE_5992377_	88	0	0.00057121	0.046	2.13
		127	FCERI_MEDIATED_NF-KB_ACTIVATION_5991755_	21	0	0.000566712	0.046	2.13
		128	ACTIVATION_OF_NIMA_KINASES_NEK9_NEK6_NEK7_5992298_	7	0	0.000562285	0.046	2.13
		129	GOLGI_CISTERNAE_PERICENTRIOLAR_STACK_REORGANIZATION_5992273_	14	0	0.00058123	0.048	2.13
		130	BACTERIAL_INVASION_OF_EPITHELIAL_CELLS_KO05100_	77	0	0.000600248	0.05	2.12
		131	TRANSPORT_OF_MATURE_MRNA_DERIVED_FROM_AN_INTRON-CONTAINING_TRANSCRIPT_5991216_	53	0	0.000595666	0.05	2.12
