# Supplementary material for: Supplementary data for the biological age linked to oxidative stress modifies breast cancer aggressiveness
Source: Data Brief. 2018 Apr 3;18:1172–84. doi: 10.1016/j.dib.2018.03.132 (PMC5996612; doi:10.1016/j.dib.2018.03.132)
Supplement: Supplementary file 10 — Supplementary material [file mmc10.xlsx]

## Sheet: Table S9B
		NAME	Size	NOM p-value	FDR q-value	FWER p-value	NES
	1	RESPIRATORY_ELECTRON_TRANSPORT_5991507_	86	0	0	0	-2.88
	2	AEROBIC_RESPIRATION_--_ELECTRON_DONOR_II_MOUSE_PWY-3781_	66	0	0	0	-2.85
	3	RESPIRATORY_ELECTRON_TRANSPORT_ATP_SYNTHESIS_BY_CHEMIOSMOTIC_COUPLING_AND_HEAT_PRODUCTION_BY_UNCOUPLING_PROTEINS_5991508_	107	0	0	0	-2.8
	4	MITOCHONDRIAL_TRANSLATION_INITIATION_5992362_	82	0	0	0	-2.77
	5	MITOCHONDRIAL_TRANSLATION_TERMINATION_5992366_	83	0	0	0	-2.77
	6	MITOCHONDRIAL_TRANSLATION_5992363_	88	0	0	0	-2.76
	7	MITOCHONDRIAL_TRANSLATION_ELONGATION_5992365_	83	0	0	0	-2.74
	8	NADH_TO_CYTOCHROME_BD_OXIDASE_ELECTRON_TRANSFER_I_MOUSE_PWY0-1334_	46	0	0	0	-2.73
	9	THE_CITRIC_ACID_TCA_CYCLE_AND_RESPIRATORY_ELECTRON_TRANSPORT_5991046_	146	0	0	0	-2.68
	10	NADH_TO_CYTOCHROME_BO_OXIDASE_ELECTRON_TRANSFER_I_MOUSE_PWY0-1335_	46	0	0	0	-2.67
	11	OXIDATIVE_PHOSPHORYLATION_KO00190_	134	0	0	0	-2.61
	12	ELECTRON_TRANSPORT_CHAIN_WP295_	99	0	0	0	-2.6
	13	PEROXISOME_KO04146_	82	0	0	0	-2.43
	14	PARKINSON_S_DISEASE_MMU05012_	140	0	0	0	-2.41
	15	NADH_DEHYDROGENASE_UBIQUINONE_1_ALPHA_SUBCOMPLEX_MMU_M00146_	15	0	0.00016629	0.004	-2.18
	16	HUNTINGTON_S_DISEASE_KO05016_	188	0	0.000235295	0.006	-2.16
	17	RA_BIOSYNTHESIS_PATHWAY_5991796_	33	0	0.000332516	0.009	-2.14
	18	NON-ALCOHOLIC_FATTY_LIVER_DISEASE_NAFLD_MMU04932_	151	0	0.000486096	0.014	-2.12
	19	CYTOCHROME_BC1_COMPLEX_MMU_M00152_	10	0	0.00139087	0.041	-2.08
	20	METABOLISM_OF_XENOBIOTICS_BY_CYTOCHROME_P450_KO00980_	52	0	0.00138484	0.043	-2.07
	21	ALZHEIMER_S_DISEASE_KO05010_	168	0	0.00140888	0.046	-2.06
